# Supplementary material for: Transcriptome analysis uncovers the key pathways and candidate genes related to the treatment of Echinococcus granulosus protoscoleces with the repurposed drug pyronaridine
Source: BMC Genomics. 2021 Jul 13;22:534. doi: 10.1186/s12864-021-07875-w (PMC8276484; doi:10.1186/s12864-021-07875-w)
Supplement: Supplementary file 5 — Additional file 5:Table S2 All genes with RPKM values and FDRs [file 12864_2021_7875_MOESM5_ESM.xls]

seq_id	black2_count	black1_count	black3_count	LND1_count	LND2_count	LND3_count	black2_fpkm	black1_fpkm	black3_fpkm	LND1_fpkm	LND2_fpkm	LND3_fpkm	BL_mean_fpkm	LND_mean_fpkm	logFC(LND/BL)	p-value	FDR	significant	regulate
gene8270	351.00	339.00	282.00	6.00	3.00	10.00	64.310	74.649	49.750	1.415	0.996	3.276	61.89	1.84	-5.00	9.14e-26	7.29e-22	yes	down
gene3852	142.00	140.00	110.00	2.00	1.00	1.00	9.657	11.059	7.225	0.170	0.125	0.118	9.16	0.14	-5.28	1.37e-22	5.46e-19	yes	down
gene11067	1204.00	1333.00	1574.00	39.00	104.00	57.00	76.212	97.813	96.249	3.055	11.645	6.156	90.23	6.92	-3.68	8.82e-20	2.34e-16	yes	down
gene6000	987.00	934.00	1389.00	115.00	85.00	71.00	113.280	126.199	153.787	16.599	17.399	14.185	132.44	16.13	-3.03	1.39e-19	2.67e-16	yes	down
gene10683	2613.00	2199.00	2236.00	96.00	136.00	214.00	427.152	429.456	352.152	20.065	39.941	62.016	399.50	39.68	-3.33	1.67e-19	2.67e-16	yes	down
gene2475	492.00	444.00	624.00	29.00	40.00	34.00	51.999	55.099	63.646	3.843	7.522	6.231	57.33	5.83	-3.28	3.88e-19	5.15e-16	yes	down
gene4266	1994.00	2009.00	1790.00	233.00	177.00	179.00	98.287	114.327	85.271	14.126	15.393	14.977	98.15	14.82	-2.72	1.40e-18	1.59e-15	yes	down
gene4147	1305.00	1112.00	1739.00	166.00	87.00	96.00	118.625	118.148	152.590	18.820	14.048	15.052	131.32	16.04	-3.03	2.11e-18	2.10e-15	yes	down
gene3381	1060.00	1070.00	800.00	72.00	84.00	92.00	57.210	66.766	41.720	4.783	8.008	8.447	54.21	7.00	-2.93	2.71e-17	2.40e-14	yes	down
gene4617	158.00	122.00	311.00	1692.00	775.00	1234.00	55.731	54.175	105.265	808.808	504.707	822.469	73.99	709.71	3.26	1.24e-16	9.85e-14	yes	up
gene8554	316.00	290.00	658.00	26.00	22.00	26.00	40.346	43.760	81.014	4.192	5.019	5.802	56.73	4.97	-3.49	2.18e-16	1.58e-13	yes	down
gene10769	2819.00	2731.00	3075.00	398.00	378.00	336.00	167.693	188.117	176.730	29.220	39.754	34.064	177.20	34.28	-2.37	4.13e-16	2.75e-13	yes	down
gene6337	306.00	285.00	305.00	24.00	26.00	28.00	18.253	19.680	17.579	1.765	2.740	2.848	18.42	2.43	-2.87	6.81e-15	4.18e-12	yes	down
gene7485	1767.00	1665.00	2041.00	250.00	134.00	245.00	32.774	35.335	36.618	5.643	4.371	7.633	34.99	5.82	-2.57	1.10e-14	6.26e-12	yes	down
gene9497	929.00	838.00	827.00	98.00	88.00	114.00	36.462	37.857	31.375	4.712	6.090	7.569	34.96	6.06	-2.51	1.52e-14	8.11e-12	yes	down
gene1711	2250.00	2113.00	2806.00	288.00	369.00	281.00	122.019	132.485	147.045	19.241	35.345	25.918	134.60	26.76	-2.33	2.15e-14	1.07e-11	yes	down
gene6234	895.00	726.00	1068.00	120.00	100.00	60.00	30.716	28.638	35.441	5.043	6.040	3.479	31.88	4.90	-2.68	2.57e-14	1.20e-11	yes	down
gene3772	2402.00	2069.00	2408.00	323.00	363.00	266.00	296.652	301.613	286.825	50.316	80.043	57.359	294.42	62.57	-2.23	5.27e-14	2.31e-11	yes	down
gene6909	1195.00	1028.00	1353.00	178.00	79.00	58.00	60.480	60.087	66.172	11.090	7.062	4.989	62.51	7.85	-2.98	5.50e-14	2.31e-11	yes	down
gene5250	668.00	633.00	1227.00	47.00	81.00	85.00	69.958	77.806	123.992	6.172	15.095	15.437	92.72	12.04	-2.93	1.64e-13	6.53e-11	yes	down
gene6879	1693.00	1584.00	1077.00	38.00	31.00	133.00	87.633	94.722	53.875	2.419	2.827	11.701	76.99	5.40	-3.81	3.22e-13	1.22e-10	yes	down
gene5277	167.00	169.00	144.00	16.00	11.00	7.00	17.015	20.194	14.158	2.042	1.993	1.231	16.88	1.78	-3.18	4.05e-13	1.45e-10	yes	down
gene1994	435.00	376.00	409.00	45.00	53.00	36.00	49.184	50.018	44.608	6.396	10.686	7.076	47.70	8.06	-2.55	4.19e-13	1.45e-10	yes	down
gene317	251.95	215.21	258.05	6.00	13.84	24.00	10.191	10.022	10.083	0.296	0.984	1.638	10.10	0.94	-3.29	5.48e-13	1.82e-10	yes	down
gene9547	375.00	392.00	678.00	35.00	58.00	36.00	42.190	51.877	73.588	4.945	11.632	7.044	56.95	7.86	-2.84	8.71e-13	2.76e-10	yes	down
gene3796	717.00	720.00	867.00	72.00	102.00	103.00	27.242	31.477	31.848	3.350	6.825	6.616	30.25	5.53	-2.43	8.99e-13	2.76e-10	yes	down
gene10082	1694.00	1629.00	1861.00	238.00	235.00	296.00	88.488	98.327	93.945	15.309	21.670	26.282	93.49	20.84	-2.16	1.01e-12	3.00e-10	yes	down
gene5724	801.00	685.00	1355.00	7476.00	8396.00	2292.00	13.879	13.581	22.711	157.702	255.560	66.651	17.13	163.01	3.24	1.06e-12	3.01e-10	yes	up
gene11276	94.00	82.00	76.00	2.00	4.00	6.00	16.561	17.317	12.890	0.448	1.270	1.884	15.40	1.17	-3.61	1.26e-12	3.46e-10	yes	down
gene1925	367.00	355.00	480.00	61.00	25.00	29.00	38.609	43.844	48.733	8.044	4.683	5.288	44.00	6.06	-2.84	1.36e-12	3.61e-10	yes	down
gene1125	1177.31	981.94	1207.48	130.91	182.21	159.17	196.699	196.206	194.339	28.002	54.724	47.211	195.66	42.97	-2.18	2.32e-12	5.81e-10	yes	down
gene5843	1040.00	838.00	1579.00	37.00	132.00	73.00	607.985	642.792	884.877	30.743	146.051	84.904	723.01	86.52	-3.06	2.33e-12	5.81e-10	yes	down
gene7113	2261.00	2144.00	2308.00	262.00	391.00	315.00	107.935	118.110	106.483	15.381	32.929	25.522	110.42	24.45	-2.17	2.52e-12	6.09e-10	yes	down
gene10509	474.00	453.00	608.00	67.00	72.00	54.00	60.177	67.952	74.433	10.740	16.327	11.990	67.88	13.02	-2.37	2.93e-12	6.87e-10	yes	down
gene4069	1493.00	1463.00	1666.00	179.00	272.00	191.00	145.609	167.110	156.826	21.830	47.177	32.212	156.26	33.62	-2.21	3.77e-12	8.60e-10	yes	down
gene8394	1059.00	967.00	1540.00	183.00	190.00	135.00	122.162	131.346	171.366	26.551	39.081	27.106	143.50	30.98	-2.21	5.62e-12	1.24e-09	yes	down
gene9462	302.00	260.00	306.00	23.00	32.00	7.00	45.451	46.562	44.376	4.407	8.631	1.863	45.38	5.06	-3.14	6.68e-12	1.44e-09	yes	down
gene6350	126.00	112.00	102.00	7.00	8.00	11.00	16.552	17.411	12.920	1.165	1.881	2.526	15.44	1.83	-3.01	8.07e-12	1.69e-09	yes	down
gene3712	799.00	858.00	438.00	55.00	86.00	36.00	70.653	88.613	37.393	6.064	13.500	5.481	63.44	8.41	-2.90	1.38e-11	2.82e-09	yes	down
gene3768	609.00	474.00	553.00	60.00	89.00	48.00	136.932	129.683	119.604	17.611	36.292	19.569	128.22	24.56	-2.38	1.89e-11	3.76e-09	yes	down
gene2071	268.00	179.00	485.00	1761.00	2956.00	757.00	14.432	11.143	25.237	116.819	281.116	69.328	17.53	158.06	3.16	2.61e-11	5.08e-09	yes	up
gene5429	1989.00	1720.00	2677.00	8004.00	8707.00	4364.00	110.233	110.255	143.362	546.801	852.503	411.599	122.76	609.16	2.31	2.69e-11	5.11e-09	yes	up
gene10709	486.00	413.00	665.00	84.00	41.00	67.00	39.447	39.062	52.114	8.474	5.903	9.346	44.12	7.87	-2.47	2.95e-11	5.47e-09	yes	down
gene5006	1382.63	1261.76	274.00	71.00	43.16	25.00	56.916	59.816	10.898	3.583	3.126	1.745	40.39	2.86	-3.77	4.17e-11	7.57e-09	yes	down
gene8737	883.00	964.00	997.00	188.00	114.00	142.00	15.884	19.839	17.348	4.121	3.599	4.282	17.62	3.99	-2.11	4.86e-11	8.62e-09	yes	down
gene7827	1647.00	1528.00	1645.00	311.00	290.00	197.00	157.261	170.762	151.603	37.103	49.219	32.501	159.15	39.81	-2.00	5.60e-11	9.71e-09	yes	down
gene9430	532.00	379.00	470.00	69.00	63.00	65.00	110.866	95.637	94.257	18.668	23.750	24.419	100.05	22.16	-2.17	5.84e-11	9.91e-09	yes	down
gene1028	719.00	669.00	504.00	111.00	76.00	63.00	55.571	60.199	37.614	10.651	10.412	8.350	50.17	9.86	-2.33	6.73e-11	1.12e-08	yes	down
gene1108	18470.00	18437.00	5311.00	791.00	1346.00	933.00	894.873	1031.010	248.688	47.127	115.077	76.725	691.29	79.28	-3.12	6.98e-11	1.14e-08	yes	down
gene10779	738.00	620.00	807.00	92.00	130.00	77.00	124.211	124.854	130.844	19.833	39.343	23.016	126.91	27.44	-2.21	8.85e-11	1.41e-08	yes	down
gene9918	1748.00	1545.00	1532.00	74.00	243.00	77.00	191.897	199.382	162.270	10.203	47.525	14.688	182.93	24.26	-2.91	1.05e-10	1.61e-08	yes	down
gene2902	483.00	465.00	747.00	16.00	71.00	28.00	38.787	43.508	57.920	1.594	10.113	3.865	47.43	5.18	-3.17	1.05e-10	1.61e-08	yes	down
gene2604	265.00	244.00	27.00	1.00	4.00	1.00	10.717	11.358	1.057	0.054	0.286	0.064	7.26	0.14	-4.96	1.33e-10	2.00e-08	yes	down
gene9455	756.00	790.00	908.00	168.00	111.00	115.00	37.184	44.853	43.159	10.167	9.640	9.603	41.73	9.82	-2.08	1.59e-10	2.34e-08	yes	down
gene4884	543.00	470.00	355.00	71.00	61.00	52.00	46.039	46.497	29.061	7.498	9.179	7.590	39.76	8.10	-2.28	1.70e-10	2.47e-08	yes	down
gene10569	312.00	246.00	258.00	41.00	34.00	17.00	28.249	26.032	22.550	4.631	5.467	2.655	25.43	4.31	-2.53	1.89e-10	2.66e-08	yes	down
gene7040	2331.00	2231.00	2731.00	569.00	348.00	412.00	80.862	88.968	91.600	24.159	21.259	24.141	87.34	23.17	-1.91	1.90e-10	2.66e-08	yes	down
gene5448	249.00	222.00	227.00	33.00	18.00	32.00	11.430	11.750	10.073	1.863	1.457	2.494	11.01	1.92	-2.46	2.01e-10	2.76e-08	yes	down
gene152	263.00	206.00	311.00	1577.00	1808.00	428.00	26.449	24.285	30.178	198.460	323.423	74.498	27.21	202.88	2.89	2.06e-10	2.79e-08	yes	up
gene6071	1010.00	972.00	800.00	105.00	132.00	165.00	82.261	92.275	62.912	10.633	19.067	23.091	77.94	17.32	-2.16	2.09e-10	2.79e-08	yes	down
gene10453	1142.00	1113.00	1195.00	252.00	114.00	168.00	38.164	42.733	38.610	10.301	6.713	9.474	39.70	8.83	-2.16	2.21e-10	2.89e-08	yes	down
gene10605	880.00	771.00	1163.00	158.00	159.00	154.00	100.995	104.174	128.771	22.807	32.530	30.756	112.44	28.55	-1.97	2.41e-10	3.07e-08	yes	down
gene5868	749.00	743.00	920.00	123.00	149.00	114.00	37.825	43.330	44.899	7.641	13.276	9.774	42.14	10.21	-2.03	2.42e-10	3.07e-08	yes	down
gene458	94.00	123.00	56.00	7.00	3.00	5.00	5.621	8.519	3.240	0.520	0.311	0.514	5.59	0.45	-3.38	2.60e-10	3.23e-08	yes	down
gene10028	977.00	790.00	627.00	72.00	115.00	30.00	115.632	110.199	71.586	10.731	24.286	6.188	97.37	13.94	-2.80	2.80e-10	3.43e-08	yes	down
gene6768	548.00	511.00	1045.00	78.00	105.00	88.00	37.505	40.612	69.090	6.611	12.716	10.299	50.37	9.82	-2.35	3.25e-10	3.93e-08	yes	down
gene2652	326.00	263.00	430.00	51.00	43.00	50.00	48.106	46.142	61.151	9.567	11.371	12.996	52.45	11.23	-2.21	3.57e-10	4.25e-08	yes	down
gene4877	435.00	318.00	403.00	24.00	62.00	21.00	110.928	99.532	98.775	8.062	28.794	9.817	102.94	15.64	-2.71	4.28e-10	5.02e-08	yes	down
gene2948	608.00	596.00	734.00	127.00	67.00	105.00	21.995	24.799	25.680	5.625	4.272	6.423	24.22	5.41	-2.14	5.74e-10	6.63e-08	yes	down
gene10861	232.00	182.00	257.00	15.00	35.00	19.00	6.485	5.838	6.943	0.511	1.719	0.899	6.47	1.04	-2.53	7.06e-10	8.02e-08	yes	down
gene4955	561.00	587.00	354.00	77.00	60.00	28.00	35.509	43.069	21.645	6.020	6.713	3.030	32.53	5.34	-2.58	7.14e-10	8.02e-08	yes	down
gene6731	825.00	746.00	658.00	137.00	127.00	104.00	37.647	39.258	29.021	7.677	10.225	8.050	34.87	8.66	-2.00	7.31e-10	8.09e-08	yes	down
gene9404	83.00	74.00	535.00	10973.00	17219.00	764.00	35.705	40.734	220.673	6516.076	13803.910	633.574	107.10	7187.03	6.07	9.38e-10	1.02e-07	yes	up
gene1835	124.00	72.00	222.00	1.00	10.00	0.00	74.208	56.641	127.353	0.851	11.346	0.000	89.05	4.15	-4.39	9.47e-10	1.02e-07	yes	down
gene2577	998.00	1006.00	1062.00	219.00	174.00	184.00	85.904	101.073	88.259	23.478	26.590	27.266	91.32	25.70	-1.83	1.10e-09	1.17e-07	yes	down
gene4233	1168.00	1076.00	1070.00	138.00	224.00	88.00	102.082	109.807	90.282	15.031	34.760	13.242	99.93	21.18	-2.23	1.24e-09	1.30e-07	yes	down
gene1010	37.01	42.52	57.99	221.70	125.00	133.00	5.158	7.033	7.799	39.199	31.185	32.576	6.72	34.45	2.34	1.29e-09	1.34e-07	yes	up
gene8555	170.00	208.00	282.00	20.00	34.00	18.00	18.307	26.312	29.302	2.705	6.526	3.361	24.85	4.20	-2.54	1.39e-09	1.43e-07	yes	down
gene1940	466.96	362.09	382.27	69.56	68.00	39.00	33.790	30.459	26.716	6.244	8.718	4.839	30.12	6.65	-2.16	1.76e-09	1.77e-07	yes	down
gene4555	136.00	122.00	97.00	17.00	10.00	12.00	6.165	6.380	4.256	0.950	0.797	0.921	5.51	0.89	-2.50	1.97e-09	1.97e-07	yes	down
gene5065	24.00	22.00	12.00	173.00	54.00	115.00	2.771	2.989	1.338	25.100	11.109	23.091	2.29	19.73	3.05	2.08e-09	2.05e-07	yes	up
gene2811	1286.00	1169.00	1244.00	194.00	203.00	272.00	113.708	120.726	106.191	21.382	31.870	41.440	112.96	31.10	-1.86	2.14e-09	2.08e-07	yes	down
gene4537	540.00	507.00	633.00	124.00	74.00	86.00	61.976	68.503	70.086	17.898	15.144	17.182	66.99	16.74	-1.99	2.51e-09	2.41e-07	yes	down
gene901	2086.00	2076.00	1750.00	399.00	401.00	231.00	168.094	194.936	136.167	39.970	57.302	31.977	164.04	43.41	-1.92	2.59e-09	2.46e-07	yes	down
gene6592	809.00	810.00	1285.00	172.00	173.00	172.00	86.314	101.494	132.283	23.013	32.867	31.838	108.21	29.07	-1.89	2.62e-09	2.46e-07	yes	down
gene9336	456.00	472.00	412.00	89.00	66.00	42.00	30.930	37.166	26.998	7.471	7.921	4.871	31.30	6.83	-2.18	2.73e-09	2.53e-07	yes	down
gene4447	17123.00	16923.00	23753.00	2188.00	3399.00	3598.00	924.209	1055.977	1238.850	145.501	324.021	330.302	1082.42	262.82	-2.04	3.13e-09	2.87e-07	yes	down
gene8649	650.00	585.00	575.00	121.00	107.00	69.00	71.704	75.873	61.201	16.760	21.035	13.221	68.98	17.13	-2.00	3.24e-09	2.93e-07	yes	down
gene9178	99.00	118.00	126.00	1.00	6.00	14.00	4.606	6.342	5.675	0.054	0.498	1.103	5.53	0.53	-3.17	3.34e-09	3.00e-07	yes	down
gene7108	1261.00	1103.00	1492.00	237.00	289.00	190.00	80.043	81.169	91.489	18.596	32.443	20.586	84.70	23.91	-1.82	4.85e-09	4.30e-07	yes	down
gene5307	680.00	645.00	506.00	27.00	48.00	104.00	37.594	41.238	27.028	1.836	4.683	9.785	34.69	5.24	-2.70	5.05e-09	4.43e-07	yes	down
gene9435	530.00	485.00	614.00	82.00	111.00	82.00	89.209	97.664	99.550	17.674	33.589	24.515	95.64	25.18	-1.92	5.74e-09	4.97e-07	yes	down
gene1213	0.00	0.00	3.00	26.00	44.00	8.00	0.000	0.000	0.403	4.568	10.910	1.948	0.15	5.92	4.58	5.97e-09	5.10e-07	yes	up
gene8035	536.00	440.00	779.00	1419.00	1388.00	1093.00	27.875	26.434	39.144	90.850	127.431	96.594	31.70	105.04	1.73	6.01e-09	5.10e-07	yes	up
gene7588	1415.00	1209.00	1369.00	183.00	279.00	258.00	104.737	104.072	97.859	16.805	36.590	32.726	101.94	28.41	-1.84	6.14e-09	5.16e-07	yes	down
gene4547	1073.00	925.00	1176.00	139.00	244.00	144.00	86.768	87.175	91.832	13.974	34.996	20.008	88.80	22.96	-1.95	6.66e-09	5.53e-07	yes	down
gene5133	827.00	820.00	794.00	165.00	157.00	143.00	90.350	105.295	83.701	22.627	30.550	27.138	92.30	26.70	-1.79	6.86e-09	5.64e-07	yes	down
gene6787	458.00	370.00	473.00	64.00	72.00	83.00	45.255	42.835	45.101	7.910	12.653	14.185	44.47	11.45	-1.95	7.99e-09	6.44e-07	yes	down
gene5624	1310.00	1229.00	1562.00	130.00	267.00	245.00	193.296	215.615	222.153	24.392	70.603	63.707	210.86	52.15	-2.01	8.00e-09	6.44e-07	yes	down
gene2129	747.00	657.00	635.00	143.00	122.00	112.00	50.974	52.054	41.861	12.084	14.733	13.071	47.85	13.29	-1.84	8.18e-09	6.53e-07	yes	down
gene4088	207.00	208.00	455.00	29.00	42.00	14.00	68.836	86.642	145.214	12.998	25.718	8.746	103.01	16.01	-2.68	8.71e-09	6.88e-07	yes	down
gene4432	589.00	518.00	612.00	4306.00	4295.00	669.00	25.443	25.789	25.559	228.352	327.160	48.955	25.59	206.89	3.01	9.41e-09	7.36e-07	yes	up
gene9292	884.00	876.00	996.00	180.00	187.00	90.00	21.327	24.210	23.235	5.294	7.933	3.651	22.91	5.69	-1.99	9.81e-09	7.60e-07	yes	down
gene7380	729.00	696.00	804.00	109.00	81.00	167.00	31.429	34.578	33.509	5.769	6.152	12.193	33.15	7.87	-2.06	1.03e-08	7.87e-07	yes	down
gene9535	194.00	164.00	315.00	14.00	35.00	23.00	68.435	72.818	106.614	6.691	22.791	15.330	84.17	14.81	-2.50	1.10e-08	8.37e-07	yes	down
gene3332	527.00	447.00	454.00	78.00	91.00	82.00	32.988	32.430	27.461	6.038	10.075	8.757	30.73	8.24	-1.89	1.16e-08	8.71e-07	yes	down
gene3600	899.00	752.00	593.00	140.00	143.00	91.00	60.444	58.677	38.510	11.645	17.012	10.459	51.63	13.10	-1.97	1.17e-08	8.74e-07	yes	down
gene9689	786.00	749.00	570.00	66.00	118.00	24.00	88.862	99.644	62.167	9.379	23.775	4.721	81.99	12.84	-2.67	1.40e-08	1.03e-06	yes	down
gene1356	2175.00	1892.00	1774.00	258.00	367.00	435.00	268.617	275.815	211.305	40.194	80.927	93.811	249.11	70.48	-1.82	1.44e-08	1.05e-06	yes	down
gene6296	3196.00	2767.00	2452.00	490.00	592.00	611.00	280.412	283.502	207.693	53.577	92.223	92.344	253.85	78.59	-1.69	1.51e-08	1.09e-06	yes	down
gene9774	793.00	701.00	822.00	150.00	157.00	150.00	56.310	57.836	56.381	13.195	19.740	18.231	56.79	16.96	-1.74	1.68e-08	1.21e-06	yes	down
gene5878	135.00	128.00	197.00	21.00	22.00	20.00	28.391	32.617	39.868	5.733	8.369	7.590	33.99	7.20	-2.22	1.82e-08	1.29e-06	yes	down
gene5704	0.00	1.00	1.00	34.00	15.00	6.00	0.000	0.037	0.030	1.263	0.810	0.310	0.02	0.82	2.91	1.83e-08	1.29e-06	yes	up
gene11062	962.00	895.00	982.00	63.00	195.00	70.00	132.487	146.122	130.391	11.000	48.048	16.925	135.76	25.40	-2.41	1.85e-08	1.30e-06	yes	down
gene7261	545.05	397.00	1281.00	2384.91	2175.44	1687.00	80.426	69.652	182.184	447.540	575.247	438.651	115.67	488.19	2.08	2.37e-08	1.65e-06	yes	up
gene8557	3811.00	3539.00	6446.00	11434.00	12819.00	8612.00	146.526	156.584	239.581	538.820	868.407	559.932	184.69	657.24	1.83	2.39e-08	1.65e-06	yes	up
gene4933	777.00	691.00	1958.00	3803.00	4612.00	2334.00	195.951	213.719	474.664	1262.663	2117.751	1077.706	306.58	1496.36	2.29	2.70e-08	1.84e-06	yes	up
gene10015	1255.00	1196.00	1330.00	336.00	239.00	174.00	64.230	70.707	65.779	21.167	21.596	15.127	66.75	19.46	-1.77	2.73e-08	1.85e-06	yes	down
gene5253	2341.00	2199.00	2177.00	445.00	539.00	466.00	88.951	96.141	79.968	20.719	36.080	29.943	87.70	28.77	-1.60	2.98e-08	2.00e-06	yes	down
gene5561	373.00	241.00	338.00	1227.00	716.00	491.00	12.899	9.583	11.300	51.946	43.602	28.680	11.31	41.98	1.88	3.59e-08	2.39e-06	yes	up
gene4988	164.00	148.00	108.00	26.00	14.00	9.00	8.704	9.079	5.545	1.702	1.308	0.814	7.62	1.30	-2.47	4.22e-08	2.78e-06	yes	down
gene4779	274.00	314.00	337.00	57.00	49.00	58.00	13.247	17.523	15.748	3.386	4.185	4.764	15.47	4.08	-1.90	4.41e-08	2.89e-06	yes	down
gene3000	734.00	747.00	864.00	154.00	137.00	178.00	63.179	75.051	71.797	16.509	20.936	26.378	69.98	21.04	-1.73	4.65e-08	3.02e-06	yes	down
gene1479	328.00	250.00	382.00	1078.00	620.00	529.00	10.111	8.855	11.391	40.633	33.639	27.502	10.22	34.23	1.73	4.95e-08	3.18e-06	yes	up
gene10727	365.00	311.00	467.00	63.00	81.00	46.00	21.603	21.306	26.696	4.604	8.469	4.635	23.44	5.93	-1.97	5.05e-08	3.22e-06	yes	down
gene1841	986.00	938.00	2290.00	3847.00	7477.00	2853.00	538.704	668.778	1199.264	2967.823	7704.448	3079.560	827.13	4610.89	2.48	5.25e-08	3.33e-06	yes	up
gene1691	793.00	732.00	1786.00	90.00	152.00	198.00	122.580	134.820	266.046	17.736	42.157	54.083	180.45	37.18	-2.28	5.59e-08	3.51e-06	yes	down
gene8280	497.00	396.00	444.00	1078.00	1080.00	676.00	37.273	34.550	32.160	100.309	143.522	86.917	34.53	110.88	1.68	6.50e-08	4.05e-06	yes	up
gene5693	412.00	366.00	345.00	87.00	59.00	62.00	9.675	9.845	7.829	2.490	2.429	2.452	9.03	2.46	-1.84	6.82e-08	4.22e-06	yes	down
gene819	173.00	127.00	71.00	15.00	11.00	2.00	22.592	19.624	8.946	2.481	2.566	0.460	16.55	1.89	-3.06	6.94e-08	4.26e-06	yes	down
gene1322	139.00	132.00	188.00	23.00	26.00	21.00	21.345	24.136	27.813	4.497	7.161	5.695	24.62	5.77	-2.07	7.67e-08	4.67e-06	yes	down
gene8651	622.00	654.00	622.00	145.00	133.00	88.00	30.200	36.652	29.192	8.662	11.396	7.248	31.74	9.16	-1.78	7.74e-08	4.68e-06	yes	down
gene2661	314.00	269.00	387.00	50.00	69.00	49.00	30.627	30.730	36.427	6.100	11.968	8.265	32.85	8.76	-1.90	7.99e-08	4.79e-06	yes	down
gene8908	8783.00	7925.00	10612.00	20438.00	28173.00	14842.00	849.315	897.311	990.444	2470.299	4843.704	2480.714	916.97	3279.62	1.84	8.13e-08	4.84e-06	yes	up
gene5734	5061.00	4649.00	5009.00	1107.00	982.00	1172.00	141.101	148.700	135.040	37.694	48.160	55.036	141.08	46.57	-1.60	8.50e-08	5.02e-06	yes	down
gene11172	38.00	28.00	43.00	806.00	237.00	45.00	1.675	1.420	1.831	43.589	18.407	3.361	1.66	22.70	3.70	8.70e-08	5.10e-06	yes	up
gene2297	255.00	208.00	302.00	56.00	42.00	30.00	31.839	30.665	36.366	8.823	9.366	6.541	33.20	8.31	-1.99	8.77e-08	5.11e-06	yes	down
gene6881	30.00	15.00	45.00	1.00	0.00	2.00	3.893	2.307	5.635	0.161	0.000	0.450	4.08	0.19	-3.82	9.24e-08	5.34e-06	yes	down
gene7209	420.00	421.00	526.00	30.00	95.00	54.00	91.722	111.656	110.508	8.528	37.587	21.336	104.77	22.33	-2.23	1.03e-07	5.89e-06	yes	down
gene945	714.00	615.00	119.00	39.98	47.00	21.00	72.435	73.155	11.653	5.079	8.481	3.693	49.68	5.81	-3.07	1.03e-07	5.89e-06	yes	down
gene5266	569.00	522.00	719.00	117.00	140.00	90.00	46.181	49.374	56.341	11.806	20.151	12.547	50.97	14.87	-1.77	1.07e-07	6.08e-06	yes	down
gene254	15.00	11.00	5.00	160.00	624.00	13.00	7.234	6.847	2.314	107.601	563.615	12.215	5.26	233.23	5.44	1.13e-07	6.35e-06	yes	up
gene7275	284.50	291.50	563.50	73.50	57.00	59.00	18.521	22.015	35.441	5.921	6.563	6.562	25.96	6.34	-2.02	1.22e-07	6.77e-06	yes	down
gene7280	284.50	291.50	563.50	73.50	57.00	59.00	18.521	22.015	35.441	5.921	6.563	6.562	25.96	6.34	-2.02	1.22e-07	6.77e-06	yes	down
gene2148	670.00	602.00	646.00	35.00	135.00	50.00	125.805	136.035	116.787	8.474	45.707	16.797	125.45	23.67	-2.40	1.24e-07	6.83e-06	yes	down
gene4494	1349.00	1284.00	1753.00	313.00	302.00	355.00	105.708	117.167	132.646	30.465	41.958	47.746	119.31	39.67	-1.59	1.28e-07	6.99e-06	yes	down
gene3906	873.00	887.00	660.00	186.00	166.00	132.00	60.480	71.371	44.165	15.954	20.363	15.640	57.56	17.36	-1.72	1.30e-07	7.07e-06	yes	down
gene10102	1653.00	1274.00	3443.00	298.00	383.00	397.00	499.302	478.391	998.665	120.303	212.145	223.195	681.77	183.06	-1.90	1.43e-07	7.70e-06	yes	down
gene1116	57867.00	52291.00	42234.00	130594.00	144466.00	82002.00	5479.169	5793.800	3859.882	15445.183	24312.523	13410.130	4961.11	17832.76	1.85	1.46e-07	7.81e-06	yes	up
gene10629	248.00	137.00	140.00	6.00	17.00	27.00	141.689	102.512	76.677	4.864	18.358	30.617	105.43	17.35	-2.60	1.49e-07	7.90e-06	yes	down
gene1868	52.00	52.00	59.00	7.00	7.00	4.00	8.267	9.854	9.036	1.424	1.993	1.124	9.03	1.53	-2.49	1.53e-07	8.06e-06	yes	down
gene3666	428.00	410.00	422.00	67.00	100.00	59.00	39.696	44.479	37.785	7.757	16.477	9.442	40.40	11.24	-1.84	1.74e-07	9.11e-06	yes	down
gene5377	166.00	145.00	175.00	32.00	29.00	19.00	17.630	18.083	17.932	4.264	5.480	3.501	17.88	4.44	-1.98	2.20e-07	1.15e-05	yes	down
gene6890	1390.00	1292.00	1841.00	254.00	401.00	264.00	86.537	93.218	110.729	19.537	44.150	28.037	97.67	30.50	-1.68	2.26e-07	1.17e-05	yes	down
gene10426	687.00	539.00	765.00	102.00	168.00	93.00	122.910	115.738	131.800	23.451	54.126	29.664	124.13	35.78	-1.79	2.30e-07	1.18e-05	yes	down
gene4557	472.00	336.00	624.00	2510.00	1289.00	591.00	11.786	9.621	15.064	76.473	56.592	24.826	12.38	53.88	2.11	2.45e-07	1.25e-05	yes	up
gene8742	537.00	488.00	533.00	117.00	111.00	104.00	52.150	55.501	49.961	14.207	19.167	17.460	52.32	16.89	-1.63	2.57e-07	1.31e-05	yes	down
gene5132	293.00	213.00	373.00	25.00	58.00	46.00	115.552	106.715	141.078	13.499	42.444	34.664	122.56	29.82	-2.04	2.73e-07	1.38e-05	yes	down
gene8246	1740.00	1807.00	1531.00	436.00	319.00	413.00	49.798	59.340	42.364	15.246	16.066	19.912	49.84	16.96	-1.55	2.79e-07	1.40e-05	yes	down
gene404	0.00	0.00	1.00	17.00	5.00	8.00	0.000	0.000	0.221	5.213	2.130	3.404	0.08	3.61	4.34	2.85e-07	1.42e-05	yes	up
gene7037	2921.00	2438.00	2674.00	738.00	624.00	601.00	116.443	111.889	103.041	36.073	43.839	40.541	110.02	40.08	-1.45	2.94e-07	1.45e-05	yes	down
gene4075	1733.00	1685.00	1094.00	310.00	355.00	260.00	118.616	133.905	72.330	26.264	43.017	30.435	105.69	33.23	-1.67	2.94e-07	1.45e-05	yes	down
gene3815	171.00	150.00	149.00	22.00	31.00	23.00	27.554	28.862	23.134	4.533	8.967	6.562	26.27	6.66	-1.96	3.02e-07	1.48e-05	yes	down
gene10767	167.00	165.00	228.00	34.00	28.00	36.00	8.436	9.621	11.129	2.114	2.491	3.083	9.81	2.54	-1.91	3.05e-07	1.48e-05	yes	down
gene4903	4286.00	3715.00	3303.00	22621.00	18546.00	3837.00	121.431	120.763	90.493	782.884	924.376	183.147	109.54	646.98	2.56	3.13e-07	1.50e-05	yes	up
gene2783	0.00	0.00	0.00	16.00	20.00	2.00	0.000	0.000	0.000	3.449	6.053	0.599	0.00	3.46	5.15	3.14e-07	1.50e-05	yes	up
gene5200	1222.00	997.00	1633.00	191.00	343.00	187.00	109.761	104.641	141.591	21.391	54.711	28.958	120.26	35.03	-1.78	3.14e-07	1.50e-05	yes	down
gene1593	704.00	711.00	632.00	169.00	146.00	127.00	70.475	83.429	61.060	21.167	26.004	21.999	70.78	23.07	-1.61	3.34e-07	1.59e-05	yes	down
gene6352	218.00	229.00	333.00	54.00	49.00	40.00	7.964	9.621	11.763	2.419	3.151	2.473	9.89	2.68	-1.84	3.37e-07	1.59e-05	yes	down
gene6945	1011.00	820.00	1157.00	164.00	269.00	171.00	216.636	213.131	238.535	45.703	104.354	66.191	223.87	71.91	-1.64	3.43e-07	1.61e-05	yes	down
gene1653	424.00	381.00	18.00	6.00	11.00	1.00	67.375	72.230	2.757	1.218	3.138	0.278	44.40	1.58	-4.73	3.50e-07	1.63e-05	yes	down
gene9303	2262.00	2248.00	1948.00	439.00	599.00	373.00	153.439	177.011	127.634	36.861	71.923	43.260	150.72	50.73	-1.57	3.55e-07	1.64e-05	yes	down
gene3990	549.00	555.00	610.00	101.00	144.00	98.00	54.475	64.533	58.424	12.541	25.419	16.829	58.97	18.23	-1.69	3.66e-07	1.69e-05	yes	down
gene875	2031.00	1878.00	431.00	208.00	147.00	58.00	124.736	133.634	25.569	15.775	15.966	6.081	89.92	12.87	-2.80	4.00e-07	1.84e-05	yes	down
gene10488	353.00	297.00	263.00	2403.00	1160.00	315.00	19.055	18.531	13.715	159.798	110.581	28.915	16.88	102.94	2.60	4.13e-07	1.88e-05	yes	up
gene7466	1540.00	1296.00	2322.00	3298.00	3698.00	2971.00	147.658	145.468	214.897	395.146	630.345	492.231	172.41	504.81	1.55	4.54e-07	2.06e-05	yes	up
gene10739	8839.00	9053.00	3567.00	518.00	1369.00	888.00	167.506	196.299	65.377	11.950	45.570	28.251	137.50	28.37	-2.27	4.59e-07	2.07e-05	yes	down
gene3092	422.00	345.00	347.00	88.00	78.00	53.00	30.155	28.647	23.949	7.793	9.876	6.487	27.36	8.10	-1.74	4.64e-07	2.08e-05	yes	down
gene4265	586.00	537.00	928.00	1786.00	1034.00	1231.00	30.538	32.337	46.741	114.606	95.150	109.045	37.20	106.29	1.51	4.68e-07	2.08e-05	yes	up
gene1866	66.00	41.00	96.00	8.00	10.00	4.00	21.950	17.084	30.641	3.583	6.127	2.494	23.78	4.11	-2.50	5.14e-07	2.27e-05	yes	down
gene1633	0.00	0.00	0.00	16.00	7.00	5.00	0.000	0.000	0.000	11.771	6.887	5.149	0.00	8.08	6.35	5.15e-07	2.27e-05	yes	up
gene5468	1690.00	1490.00	2879.00	401.00	444.00	469.00	72.319	73.472	119.081	21.060	33.502	33.989	90.33	29.25	-1.62	5.79e-07	2.54e-05	yes	down
gene7123	924.00	845.00	1024.00	244.00	216.00	211.00	52.489	55.538	56.210	17.091	21.683	20.404	54.80	19.67	-1.47	5.98e-07	2.60e-05	yes	down
gene11109	1272.00	1209.00	1593.00	281.00	365.00	285.00	94.456	104.426	114.251	25.888	48.023	36.270	104.91	36.59	-1.52	5.99e-07	2.60e-05	yes	down
gene2940	647.00	549.00	1192.00	2816.00	5511.00	930.00	192.895	203.277	341.294	1120.808	3011.391	515.430	252.07	1577.26	2.65	6.07e-07	2.62e-05	yes	up
gene1865	603.00	568.00	675.00	130.00	53.00	144.00	24.338	26.396	26.334	6.432	3.774	9.838	25.71	6.57	-1.95	6.20e-07	2.66e-05	yes	down
gene8239	153.00	174.00	195.00	38.00	31.00	18.00	19.643	26.406	24.140	6.163	7.111	4.047	23.36	5.84	-1.98	6.38e-07	2.71e-05	yes	down
gene5311	1070.00	1038.00	718.00	138.00	153.00	246.00	72.800	81.981	47.184	11.618	18.420	28.615	65.86	19.14	-1.78	6.39e-07	2.71e-05	yes	down
gene9684	318.00	272.00	308.00	83.00	32.00	26.00	17.202	17.009	16.100	5.536	3.064	2.398	16.73	3.73	-2.13	6.49e-07	2.74e-05	yes	down
gene5150	835.00	731.00	1087.00	219.00	61.00	161.00	50.333	51.036	63.304	16.294	6.501	16.540	55.44	13.04	-2.08	6.56e-07	2.74e-05	yes	down
gene10181	411.00	283.00	234.00	44.00	69.00	37.00	67.188	55.268	36.849	9.200	20.263	10.727	52.17	13.43	-1.95	6.61e-07	2.74e-05	yes	down
gene3544	1354.00	1283.00	1240.00	378.00	299.00	222.00	54.939	59.947	48.633	18.811	21.384	15.244	54.05	18.59	-1.53	6.61e-07	2.74e-05	yes	down
gene8055	788.00	664.00	680.00	159.00	168.00	152.00	30.975	30.048	25.841	7.668	11.645	10.106	28.76	9.77	-1.55	6.63e-07	2.74e-05	yes	down
gene8059	825.00	683.00	877.00	180.00	145.00	208.00	15.287	14.478	15.718	4.058	4.720	6.466	15.21	5.02	-1.58	6.88e-07	2.83e-05	yes	down
gene10247	2572.00	2348.00	1968.00	263.00	483.00	578.00	103.258	108.536	76.375	12.944	34.174	39.267	94.67	28.23	-1.74	7.36e-07	3.00e-05	yes	down
gene462	1315.82	1223.33	1481.01	233.52	364.02	292.40	124.068	134.970	134.789	27.500	61.001	47.607	131.37	45.05	-1.54	7.37e-07	3.00e-05	yes	down
gene1251	379.00	295.00	403.00	87.00	62.00	77.00	29.291	26.546	30.077	8.349	8.494	10.213	28.77	8.97	-1.67	7.45e-07	3.01e-05	yes	down
gene2272	155.00	78.00	89.00	21.00	11.00	12.00	7.831	4.549	4.347	1.308	0.984	1.028	5.54	1.11	-2.22	7.72e-07	3.11e-05	yes	down
gene8990	1794.00	1355.00	1721.00	7062.00	2912.00	2292.00	28.810	24.874	26.736	137.959	82.111	61.727	26.85	95.61	1.83	7.81e-07	3.13e-05	yes	up
gene9326	120.00	68.00	92.00	18.00	10.00	13.00	21.140	14.366	15.607	4.067	3.176	4.079	17.03	3.77	-2.15	7.92e-07	3.15e-05	yes	down
gene9443	508.00	463.00	1254.00	2587.00	1986.00	1113.00	11.465	11.965	27.370	71.170	78.760	42.222	17.62	64.87	1.87	7.93e-07	3.15e-05	yes	up
gene10087	1487.00	1412.00	3379.00	5646.00	7961.00	3180.00	90.590	99.653	198.878	424.760	857.510	330.367	134.22	542.79	2.02	8.03e-07	3.17e-05	yes	up
gene8579	51.00	39.00	53.00	10.00	3.00	3.00	10.628	9.845	10.626	2.705	1.133	1.124	10.39	1.69	-2.55	8.40e-07	3.28e-05	yes	down
gene7114	249.00	276.00	340.00	68.00	58.00	47.00	31.785	41.640	41.861	10.964	13.226	10.491	38.53	11.59	-1.72	8.41e-07	3.28e-05	yes	down
gene6688	43089.00	45403.00	62577.00	106225.00	102800.00	81561.00	1437.719	1740.774	2018.744	4336.816	6038.947	4593.326	1747.70	4993.63	1.51	8.44e-07	3.28e-05	yes	up
gene5710	273.00	287.00	365.00	68.00	51.00	70.00	14.592	17.738	18.857	4.479	4.820	6.370	17.14	5.17	-1.71	9.32e-07	3.61e-05	yes	down
gene6940	750.00	596.00	456.00	138.00	90.00	31.00	47.206	43.489	27.733	10.731	10.026	3.329	38.74	8.22	-2.22	9.43e-07	3.64e-05	yes	down
gene1654	732.37	714.00	40.00	25.00	29.00	8.00	53.005	60.059	2.797	2.239	3.711	0.996	36.14	2.36	-3.88	9.63e-07	3.69e-05	yes	down
gene4437	562.00	390.00	304.00	100.00	74.00	64.00	46.440	37.577	24.251	10.284	10.848	9.089	35.41	10.11	-1.80	9.72e-07	3.70e-05	yes	down
gene6426	127.00	122.00	269.00	481.00	325.00	360.00	35.126	41.668	71.485	176.468	164.246	183.811	50.82	174.57	1.78	9.74e-07	3.70e-05	yes	up
gene8011	97.00	79.00	74.00	12.00	9.00	16.00	9.149	8.715	6.732	1.415	1.507	2.601	8.11	1.81	-2.10	9.85e-07	3.73e-05	yes	down
gene1993	95.00	83.00	95.00	18.00	14.00	14.00	4.784	4.829	4.629	1.120	1.245	1.199	4.74	1.19	-1.91	1.04e-06	3.91e-05	yes	down
gene3161	1335.00	1043.00	1376.00	71.00	292.00	172.00	312.500	297.877	309.758	21.758	124.119	73.257	307.10	72.32	-2.08	1.05e-06	3.91e-05	yes	down
gene6785	164.00	126.00	161.00	8.00	29.00	4.00	32.400	30.039	30.611	2.042	10.349	1.424	31.02	4.67	-2.70	1.05e-06	3.91e-05	yes	down
gene6742	3077.00	3074.00	2374.00	713.00	745.00	573.00	94.225	108.079	70.297	26.694	40.152	29.590	89.32	32.15	-1.47	1.05e-06	3.91e-05	yes	down
gene1992	82.00	92.00	90.00	7.00	19.00	6.00	9.862	13.049	10.435	1.057	4.073	1.263	11.03	2.14	-2.31	1.12e-06	4.12e-05	yes	down
gene8252	505.00	425.00	602.00	143.00	101.00	65.00	41.130	40.351	47.345	14.485	14.596	9.100	43.25	12.87	-1.74	1.13e-06	4.14e-05	yes	down
gene2957	7173.00	6344.00	19804.00	29932.00	31364.00	23295.00	740.926	768.795	1974.035	3873.178	5765.925	4169.491	1215.23	4606.94	1.92	1.13e-06	4.14e-05	yes	up
gene5397	110.00	89.00	71.00	16.00	14.00	11.00	11.207	10.639	6.983	2.042	2.541	1.938	9.44	2.18	-2.07	1.15e-06	4.18e-05	yes	down
gene5995	433.00	324.00	624.00	912.00	753.00	869.00	36.445	31.814	50.706	95.535	112.462	125.820	40.45	110.57	1.45	1.19e-06	4.28e-05	yes	up
gene2574	397.00	364.00	455.00	94.00	95.00	74.00	41.763	44.956	46.187	12.398	17.797	13.499	44.39	14.57	-1.60	1.19e-06	4.28e-05	yes	down
gene519	33.00	18.00	21.00	2.00	1.00	1.00	2.183	1.382	1.338	0.161	0.112	0.118	1.62	0.13	-2.90	1.22e-06	4.39e-05	yes	down
gene2242	543.00	477.00	480.00	142.00	102.00	84.00	34.859	35.503	29.765	11.269	11.582	9.207	33.13	10.74	-1.62	1.28e-06	4.57e-05	yes	down
gene9059	3708.00	3350.00	3827.00	22872.00	11462.00	3573.00	53.086	54.810	53.000	398.165	288.078	85.739	53.57	264.94	2.30	1.28e-06	4.57e-05	yes	up
gene7758	901.00	829.00	1028.00	1903.00	1781.00	1200.00	29.799	31.505	32.875	77.010	103.706	66.983	31.47	83.00	1.40	1.37e-06	4.85e-05	yes	up
gene8423	1112.00	928.00	1711.00	2424.00	3430.00	1769.00	119.765	117.410	177.807	327.533	657.919	330.688	141.00	440.72	1.64	1.40e-06	4.95e-05	yes	up
gene8684	456.00	245.00	272.00	29.00	73.00	44.00	254.720	178.917	145.636	22.923	76.992	48.666	190.88	49.18	-1.95	1.41e-06	4.96e-05	yes	down
gene4090	225.00	152.00	231.00	423.00	451.00	311.00	13.283	10.387	13.172	30.815	47.052	31.281	12.38	36.47	1.55	1.53e-06	5.37e-05	yes	up
gene1512	2.00	6.00	13.00	40.00	61.00	17.00	0.864	3.307	5.363	23.756	48.908	14.099	3.29	29.34	3.12	1.56e-06	5.42e-05	yes	up
gene4098	202.00	145.00	138.00	34.00	31.00	19.00	12.338	10.265	8.141	2.562	3.350	1.980	10.13	2.65	-1.90	1.62e-06	5.60e-05	yes	down
gene1867	1432.00	1311.00	1624.00	466.00	314.00	206.00	29.184	30.581	32.009	11.573	11.246	7.055	30.67	10.08	-1.60	1.72e-06	5.95e-05	yes	down
gene3377	404.00	391.00	476.00	47.00	113.00	57.00	73.432	85.372	83.319	10.991	37.001	18.499	80.73	22.13	-1.86	1.79e-06	6.14e-05	yes	down
gene11263	98.00	78.00	94.00	8.00	14.00	18.00	6.628	6.127	6.138	0.672	1.681	2.077	6.29	1.45	-2.05	1.86e-06	6.38e-05	yes	down
gene7931	327.00	306.00	281.00	43.00	75.00	56.00	151.569	182.616	124.857	27.706	65.011	50.422	150.74	47.34	-1.67	1.88e-06	6.40e-05	yes	down
gene6740	386.00	260.00	323.00	75.00	69.00	65.00	63.553	51.167	51.239	15.793	20.412	18.981	55.20	18.34	-1.58	1.90e-06	6.44e-05	yes	down
gene1406	300.00	295.00	349.00	30.00	53.00	77.00	89.441	109.227	99.922	11.941	28.956	42.671	99.30	27.15	-1.87	1.90e-06	6.44e-05	yes	down
gene5789	375.00	345.00	276.00	76.00	75.00	39.00	25.745	27.498	18.304	6.459	9.116	4.582	23.46	6.79	-1.77	1.97e-06	6.64e-05	yes	down
gene8603	2021.00	1755.00	576.00	133.00	159.00	296.00	89.869	89.967	24.754	7.265	12.467	22.310	65.29	13.65	-2.25	2.02e-06	6.76e-05	yes	down
gene6254	469.00	434.00	587.00	115.00	108.00	119.00	44.409	48.085	53.644	13.598	18.171	19.462	49.00	16.95	-1.53	2.03e-06	6.76e-05	yes	down
gene6902	10.00	5.00	12.00	90.00	43.00	15.00	0.339	0.196	0.392	3.771	2.590	0.867	0.32	2.48	2.63	2.13e-06	7.08e-05	yes	up
gene5024	11.00	10.00	10.00	115.00	53.00	15.00	0.187	0.196	0.161	2.401	1.594	0.428	0.18	1.52	2.53	2.16e-06	7.14e-05	yes	up
gene2895	651.00	474.00	526.00	1699.00	2043.00	547.00	125.333	109.984	97.497	422.360	709.790	188.746	110.23	448.33	2.02	2.24e-06	7.38e-05	yes	up
gene9214	1419.00	1281.00	1700.00	4626.00	2278.00	2042.00	24.062	24.836	27.884	95.454	67.838	58.087	25.74	74.61	1.53	2.30e-06	7.55e-05	yes	up
gene10020	2090.00	1809.00	1975.00	6417.00	8433.00	1905.00	116.113	116.242	106.030	439.478	827.707	180.128	112.34	491.79	2.13	2.32e-06	7.58e-05	yes	up
gene277	31.11	31.66	24.20	79.19	54.98	236.24	3.367	4.026	2.526	10.749	10.599	44.384	3.25	21.02	2.66	2.45e-06	7.99e-05	yes	up
gene2852	496.00	492.00	468.00	141.00	78.00	106.00	30.797	35.400	28.075	10.812	8.568	11.230	31.14	10.18	-1.60	2.51e-06	8.13e-05	yes	down
gene8978	80.00	80.00	102.00	21.00	7.00	3.00	6.200	7.220	7.638	2.024	0.959	0.396	7.05	1.16	-2.50	2.53e-06	8.15e-05	yes	down
gene7115	276.00	301.00	411.00	64.00	80.00	62.00	30.155	38.651	43.320	8.779	15.568	11.765	37.66	12.00	-1.64	2.53e-06	8.15e-05	yes	down
gene7426	63.00	54.00	78.00	15.00	7.00	7.00	35.990	40.407	42.716	12.156	7.560	7.943	39.85	9.30	-2.09	2.62e-06	8.38e-05	yes	down
gene929	18.00	16.00	272.00	919.00	765.99	862.00	3.750	4.035	54.549	248.588	288.751	323.826	23.03	285.31	3.63	2.63e-06	8.39e-05	yes	up
gene8082	428.00	429.00	516.00	1127.00	1149.00	519.00	24.623	28.563	28.678	79.975	116.808	50.850	27.33	83.55	1.61	2.66e-06	8.45e-05	yes	up
gene7227	827.00	649.00	916.00	157.00	210.00	187.00	86.608	79.768	92.566	20.603	39.144	33.947	86.82	30.99	-1.48	2.72e-06	8.59e-05	yes	down
gene3	106.18	103.67	102.99	21.48	12.98	21.60	46.520	58.210	43.259	13.007	10.611	18.274	48.78	13.81	-1.81	2.82e-06	8.89e-05	yes	down
gene6046	586.00	598.00	644.00	194.00	109.00	117.00	31.037	36.605	32.965	12.657	10.200	10.534	33.43	11.17	-1.57	2.89e-06	9.08e-05	yes	down
gene2375	812.00	774.00	655.00	44.00	187.00	80.00	233.019	275.030	180.544	16.805	98.201	42.522	225.72	52.34	-2.11	2.96e-06	9.24e-05	yes	down
gene10835	642.00	639.00	649.00	196.00	138.00	93.00	30.396	34.905	29.695	11.403	11.533	7.472	31.48	10.24	-1.61	3.01e-06	9.39e-05	yes	down
gene10147	1.00	1.00	1.00	15.00	11.00	6.00	0.125	0.149	0.121	2.338	2.429	1.295	0.13	2.05	3.22	3.03e-06	9.41e-05	yes	up
gene8200	223.00	198.00	230.00	807.00	365.00	308.00	15.082	15.543	15.023	67.551	43.689	35.606	15.20	49.65	1.70	3.06e-06	9.46e-05	yes	up
gene6948	134.00	118.00	151.00	316.00	215.00	240.00	5.514	5.595	6.007	15.954	15.605	16.722	5.72	16.07	1.47	3.17e-06	9.72e-05	yes	up
gene2651	24.00	20.00	23.00	95.00	58.00	38.00	1.399	1.345	1.298	6.826	5.978	3.768	1.34	5.60	1.98	3.18e-06	9.72e-05	yes	up
gene5575	1687.00	1439.00	1589.00	4721.00	2423.00	2157.00	40.480	39.566	36.869	138.174	102.212	87.056	38.84	110.28	1.50	3.18e-06	9.72e-05	yes	up
gene7215	758.00	746.00	767.00	248.00	130.00	149.00	21.532	24.313	21.061	8.608	6.501	7.130	22.18	7.44	-1.56	3.19e-06	9.72e-05	yes	down
gene3136	284.00	238.00	313.00	53.00	67.00	59.00	28.561	28.049	30.369	6.674	11.981	10.266	29.09	9.58	-1.59	3.57e-06	1.08e-04	yes	down
gene2036	105.00	62.00	121.00	518.00	202.00	133.00	7.795	5.352	8.674	47.718	26.577	16.925	7.40	31.09	2.06	3.58e-06	1.08e-04	yes	up
gene2639	70.00	41.00	81.00	359.00	128.00	102.00	3.198	2.158	3.572	20.128	10.300	7.890	3.03	13.04	2.07	3.62e-06	1.09e-04	yes	up
gene8844	56.00	57.00	33.00	9.00	3.00	5.00	2.156	2.522	1.228	0.421	0.199	0.321	1.91	0.31	-2.28	3.78e-06	1.13e-04	yes	down
gene10392	1294.00	998.00	2312.00	4779.00	2338.00	2551.00	21.336	18.812	36.880	95.884	67.701	70.559	26.46	78.54	1.57	3.87e-06	1.16e-04	yes	up
gene4238	1949.00	1874.00	865.00	224.00	336.00	338.00	56.774	62.656	24.362	7.972	17.224	16.593	46.28	13.76	-1.74	3.94e-06	1.17e-04	yes	down
gene8565	59.00	44.00	59.00	4.00	11.00	6.00	9.372	8.341	9.036	0.815	3.138	1.691	8.94	1.87	-2.20	4.12e-06	1.22e-04	yes	down
gene4254	72.00	79.00	92.00	15.00	8.00	17.00	6.877	8.827	8.483	1.792	1.358	2.805	8.07	1.96	-1.99	4.18e-06	1.24e-04	yes	down
gene7198	858.00	647.00	810.00	167.00	124.00	229.00	20.000	17.271	18.254	4.748	5.081	8.971	18.53	6.16	-1.57	4.21e-06	1.24e-04	yes	down
gene2638	46.00	32.00	50.00	187.00	80.00	78.00	1.987	1.588	2.083	9.898	6.078	5.695	1.90	7.31	1.89	4.24e-06	1.24e-04	yes	up
gene6331	507.00	501.00	217.00	28.00	66.00	78.00	21.612	24.612	8.946	1.469	4.957	5.631	17.72	3.93	-2.14	4.35e-06	1.27e-04	yes	down
gene754	118.00	110.00	223.00	868.00	729.00	122.00	3.652	3.914	6.672	32.848	39.716	6.370	4.87	27.06	2.45	4.44e-06	1.29e-04	yes	up
gene3490	469.50	371.00	308.00	40.50	90.50	75.50	67.099	62.955	42.434	7.345	23.165	18.981	56.54	16.29	-1.79	4.44e-06	1.29e-04	yes	down
gene3500	469.50	371.00	308.00	40.50	90.50	75.50	67.099	62.955	42.434	7.345	23.165	18.981	56.54	16.29	-1.79	4.45e-06	1.29e-04	yes	down
gene11126	300.00	295.00	187.00	70.00	33.00	18.00	9.666	10.919	5.826	2.759	1.868	0.974	8.59	1.91	-2.11	4.56e-06	1.31e-04	yes	down
gene8320	4155.00	3802.00	4876.00	9134.00	7365.00	5880.00	165.056	173.873	187.245	444.916	515.617	395.187	176.07	453.68	1.36	4.61e-06	1.32e-04	yes	up
gene5287	255.00	196.00	224.00	42.00	58.00	29.00	68.061	64.421	57.458	14.825	28.246	14.238	62.97	19.20	-1.71	4.62e-06	1.32e-04	yes	down
gene9386	352.00	363.00	386.00	101.00	59.00	88.00	14.004	16.626	14.852	4.927	4.135	5.920	15.11	4.96	-1.59	4.68e-06	1.33e-04	yes	down
gene7269	1184.00	1270.00	2174.00	201.00	222.00	452.00	46.787	57.771	83.047	9.737	15.456	30.221	63.77	17.96	-1.82	4.80e-06	1.36e-04	yes	down
gene7974	280.00	242.00	266.00	36.00	67.00	50.00	64.880	68.363	59.279	10.911	28.184	21.057	63.80	19.89	-1.68	4.84e-06	1.37e-04	yes	down
gene3102	949.00	944.00	398.00	204.00	85.00	108.00	36.676	41.985	14.873	9.665	5.791	7.055	30.02	7.55	-1.98	4.89e-06	1.38e-04	yes	down
gene11242	353.00	249.00	511.00	913.00	687.00	499.00	11.777	9.546	16.483	37.273	40.352	28.101	12.89	35.51	1.45	4.91e-06	1.38e-04	yes	up
gene5187	956.00	858.00	961.00	297.00	228.00	180.00	22.280	22.912	21.655	8.438	9.341	7.055	22.23	8.32	-1.41	4.96e-06	1.39e-04	yes	down
gene7162	3903.00	3687.00	8363.00	13087.00	21513.00	6813.00	120.006	130.169	248.637	491.935	1164.107	353.233	171.65	677.69	1.98	5.01e-06	1.39e-04	yes	up
gene6671	2716.00	2548.00	4395.00	11541.00	14835.00	2857.00	53.807	57.771	84.214	278.489	516.327	95.053	66.48	303.00	2.19	5.02e-06	1.39e-04	yes	up
gene8659	2297.00	2001.00	3272.00	5835.00	5579.00	3007.00	86.412	86.605	119.001	268.976	369.765	191.240	98.78	279.36	1.50	5.31e-06	1.47e-04	yes	up
gene10146	16286.00	16772.00	13378.00	64363.00	82687.00	12792.00	292.990	345.149	232.789	1409.598	2612.818	386.227	285.80	1504.37	2.40	5.50e-06	1.52e-04	yes	up
gene4215	47.00	26.00	75.00	121.00	181.00	89.00	8.971	5.978	13.786	29.812	62.346	30.435	9.90	41.05	2.04	5.84e-06	1.61e-04	yes	up
gene10055	84.00	59.00	89.00	200.00	127.00	143.00	9.790	8.098	10.002	29.328	26.390	29.022	9.37	28.24	1.58	5.92e-06	1.62e-04	yes	up
gene6674	284.00	238.00	316.00	57.00	74.00	31.00	59.188	60.059	63.374	15.416	27.897	11.647	61.03	18.50	-1.72	5.99e-06	1.64e-04	yes	down
gene4919	190.00	129.00	116.00	23.00	32.00	22.00	23.857	19.129	14.047	3.646	7.174	4.828	18.74	5.21	-1.83	6.29e-06	1.71e-04	yes	down
gene9228	686.00	473.00	881.00	2723.00	837.00	1091.00	16.703	13.198	20.749	80.898	35.843	44.695	17.19	54.49	1.66	6.40e-06	1.74e-04	yes	up
gene5731	1697.00	1547.00	2060.00	426.00	551.00	372.00	96.167	101.428	112.792	29.767	55.172	35.895	104.02	40.28	-1.37	6.45e-06	1.74e-04	yes	down
gene2648	1016.43	810.32	856.63	100.88	198.57	240.04	245.491	239.284	198.928	31.970	87.179	105.758	226.04	73.35	-1.62	6.58e-06	1.77e-04	yes	down
gene4306	130.00	163.00	65.00	12.00	6.00	23.00	16.142	23.893	7.788	1.881	1.333	4.989	15.30	2.65	-2.49	6.58e-06	1.77e-04	yes	down
gene5645	30.00	27.00	20.00	0.00	5.00	0.00	8.606	9.593	5.514	0.000	2.628	0.000	7.73	0.89	-2.98	6.64e-06	1.78e-04	yes	down
gene9288	1370.69	1322.06	1385.52	210.09	380.79	346.83	137.823	155.836	134.447	26.434	68.112	60.367	141.92	51.00	-1.47	6.73e-06	1.80e-04	yes	down
gene3795	481.00	385.00	421.00	94.00	121.00	58.00	65.059	61.684	54.902	16.106	29.280	13.756	60.21	19.86	-1.60	6.79e-06	1.80e-04	yes	down
gene2499	639.00	550.00	1308.00	1667.00	2775.00	1115.00	314.219	349.931	616.527	1145.916	2559.739	1071.507	439.11	1603.30	1.87	6.82e-06	1.81e-04	yes	up
gene11030	4861.00	4195.00	8317.00	16748.00	11778.00	7179.00	131.801	130.468	218.077	554.505	561.722	327.797	164.01	487.42	1.57	6.92e-06	1.83e-04	yes	up
gene8620	1931.00	1473.00	2877.00	5498.00	4763.00	2373.00	99.499	87.679	143.252	348.745	433.294	207.780	112.51	334.22	1.57	7.05e-06	1.86e-04	yes	up
gene5148	823.00	745.00	1142.00	171.00	171.00	280.00	90.786	96.627	121.546	23.684	33.614	53.666	104.15	36.25	-1.52	7.16e-06	1.88e-04	yes	down
gene8936	436.00	416.00	477.00	119.00	116.00	77.00	47.634	53.418	50.283	16.321	22.579	14.613	50.36	17.92	-1.49	7.18e-06	1.88e-04	yes	down
gene4201	1254.00	931.00	1378.00	2486.00	2747.00	1307.00	787.339	771.289	829.502	2233.383	3276.715	1644.756	798.48	2407.20	1.59	7.58e-06	1.97e-04	yes	up
gene4328	2589.00	2351.00	3951.00	974.00	701.00	599.00	97.236	101.587	143.453	44.825	46.379	38.036	116.00	43.27	-1.42	7.87e-06	2.04e-04	yes	down
gene2983	540.00	465.00	551.00	128.00	132.00	127.00	28.534	28.395	28.135	8.331	12.317	11.412	28.34	10.63	-1.41	7.93e-06	2.05e-04	yes	down
gene8065	559.00	523.00	487.00	1475.00	789.00	688.00	11.875	12.712	10.002	38.169	29.442	24.547	11.42	31.03	1.43	8.12e-06	2.10e-04	yes	up
gene4006	93.00	92.00	146.00	18.00	26.00	13.00	6.931	7.977	10.505	1.666	3.437	1.659	8.59	2.27	-1.88	8.59e-06	2.21e-04	yes	down
gene1961	165.00	180.00	194.00	45.00	40.00	21.00	23.438	30.347	26.565	8.116	10.175	5.246	26.68	7.94	-1.74	8.87e-06	2.27e-04	yes	down
gene3692	569.00	528.00	499.00	104.00	155.00	57.00	43.393	46.852	36.749	9.845	20.948	7.451	41.91	12.88	-1.69	8.89e-06	2.27e-04	yes	down
gene4230	334.00	337.00	319.00	83.00	80.00	73.00	30.601	36.101	28.216	9.486	13.027	11.540	31.34	11.32	-1.46	8.94e-06	2.28e-04	yes	down
gene646	825.00	637.00	70.00	14.02	50.00	3.00	124.148	114.075	10.153	2.687	13.488	0.792	78.06	5.77	-3.73	8.96e-06	2.28e-04	yes	down
gene11086	410.00	352.00	157.00	26.00	53.00	60.00	25.113	24.976	9.288	1.971	5.741	6.263	19.09	4.57	-2.04	9.69e-06	2.45e-04	yes	down
gene7263	47.00	8.00	18.00	2.00	1.00	0.00	11.118	2.307	4.095	0.618	0.423	0.000	5.84	0.36	-3.68	9.70e-06	2.45e-04	yes	down
gene1750	11.00	7.00	10.00	0.00	0.00	0.00	1.265	0.953	1.117	0.000	0.000	0.000	1.12	0.00	-3.60	9.76e-06	2.46e-04	yes	down
gene5369	535.00	368.00	342.00	62.00	117.00	65.00	159.506	136.259	97.919	24.679	63.927	36.023	129.30	41.49	-1.64	9.82e-06	2.46e-04	yes	down
gene10923	218.00	215.00	284.00	60.00	58.00	38.00	13.995	16.000	17.610	4.766	6.588	4.164	15.96	5.20	-1.60	9.83e-06	2.46e-04	yes	down
gene9587	951.00	961.00	824.00	55.00	189.00	204.00	110.260	131.215	92.164	8.026	39.081	41.183	109.67	28.74	-1.93	1.03e-05	2.56e-04	yes	down
gene6899	802.00	704.00	904.00	77.00	234.00	60.00	113.200	117.914	123.006	13.795	59.133	14.891	118.31	29.53	-2.00	1.03e-05	2.57e-04	yes	down
gene8985	2480.00	2010.00	2997.00	8012.00	3700.00	3187.00	65.985	61.330	77.110	260.251	173.138	142.766	68.80	194.63	1.50	1.06e-05	2.62e-04	yes	up
gene133	37.00	10.00	2.00	0.00	0.00	0.00	12.855	4.371	0.664	0.000	0.000	0.000	5.72	0.00	-5.86	1.09e-05	2.68e-04	yes	down
gene7397	769.00	646.00	776.00	206.00	186.00	183.00	52.319	51.027	50.997	17.351	22.405	21.293	51.43	20.28	-1.34	1.09e-05	2.68e-04	yes	down
gene7167	523.00	445.00	357.00	93.00	101.00	113.00	51.901	51.746	34.193	11.547	17.822	19.398	45.16	16.09	-1.48	1.11e-05	2.72e-04	yes	down
gene9946	1337.00	1212.00	1583.00	3479.00	1933.00	1767.00	25.425	26.368	29.111	80.557	64.563	56.406	27.10	67.72	1.32	1.13e-05	2.76e-04	yes	up
gene4393	1683.00	1728.00	2516.00	376.00	597.00	487.00	129.645	154.940	187.155	35.966	81.513	64.360	158.92	60.15	-1.40	1.15e-05	2.80e-04	yes	down
gene3664	1740.00	1369.00	1460.00	195.00	480.00	293.00	335.003	317.651	270.604	48.480	166.762	101.101	305.49	104.80	-1.54	1.17e-05	2.84e-04	yes	down
gene4177	954.00	831.00	978.00	199.00	262.00	253.00	157.083	163.524	155.135	41.913	77.515	73.888	158.27	63.81	-1.31	1.18e-05	2.86e-04	yes	down
gene3788	1331.00	1077.00	1080.00	6340.00	1879.00	1389.00	31.732	29.422	24.905	184.378	78.760	55.700	28.46	109.04	1.93	1.20e-05	2.89e-04	yes	up
gene8699	955.00	941.00	992.00	181.00	300.00	227.00	96.024	110.918	96.259	22.780	53.665	39.513	100.56	38.40	-1.39	1.22e-05	2.95e-04	yes	down
gene7405	537.00	514.00	664.00	146.00	116.00	165.00	23.242	25.640	27.783	7.757	8.855	12.097	25.67	9.46	-1.43	1.27e-05	3.05e-04	yes	down
gene2884	827.00	712.00	1105.00	2058.00	1213.00	1148.00	18.013	17.766	23.285	54.651	46.442	42.029	19.93	47.99	1.26	1.28e-05	3.05e-04	yes	up
gene2907	988.00	805.00	1021.00	319.00	192.00	237.00	64.702	61.152	64.592	25.834	22.243	26.506	63.60	24.82	-1.35	1.28e-05	3.05e-04	yes	down
gene2870	1967.00	1690.00	1999.00	4518.00	2510.00	2617.00	34.298	33.710	33.720	95.893	76.867	76.575	33.90	83.51	1.30	1.37e-05	3.27e-04	yes	up
gene2822	1089.00	1089.00	1063.00	343.00	287.00	262.00	36.070	41.444	34.042	13.902	16.738	14.645	36.91	15.09	-1.28	1.38e-05	3.28e-04	yes	down
gene6797	1669.00	1318.00	1174.00	2762.00	3426.00	1593.00	313.373	297.821	212.231	668.556	1159.960	535.106	270.51	794.53	1.55	1.42e-05	3.36e-04	yes	up
gene4986	126.00	111.00	135.00	36.00	22.00	15.00	7.136	7.276	7.396	2.517	2.204	1.445	7.28	2.08	-1.76	1.45e-05	3.43e-04	yes	down
gene3223	435.00	341.00	445.00	63.00	90.00	115.00	36.747	33.607	36.296	6.629	13.488	16.711	35.64	12.05	-1.56	1.47e-05	3.45e-04	yes	down
gene8307	314.00	265.00	275.00	979.00	569.00	293.00	7.652	7.407	6.480	29.122	24.385	12.022	7.14	22.27	1.63	1.47e-05	3.45e-04	yes	up
gene6189	775.00	611.00	868.00	2412.00	1815.00	652.00	84.675	78.460	91.499	330.784	353.251	123.711	85.40	274.90	1.69	1.48e-05	3.47e-04	yes	up
gene7494	304.00	264.00	340.00	830.00	366.00	486.00	9.550	9.527	10.334	31.899	20.251	25.757	9.84	26.06	1.40	1.50e-05	3.49e-04	yes	up
gene2085	761.00	683.00	715.00	233.00	143.00	186.00	53.210	55.473	48.291	20.182	17.697	22.256	52.03	19.97	-1.38	1.56e-05	3.64e-04	yes	down
gene8217	131.00	107.00	125.00	284.00	158.00	236.00	4.989	4.689	4.599	13.249	10.599	15.191	4.75	12.94	1.43	1.58e-05	3.67e-04	yes	up
gene10789	1342.00	1118.00	1379.00	5772.00	1573.00	1831.00	18.467	17.579	18.354	96.565	37.998	42.222	18.16	60.00	1.72	1.61e-05	3.72e-04	yes	up
gene2586	3402.00	2849.00	3453.00	903.00	1026.00	744.00	106.474	102.400	104.490	34.559	56.517	39.278	104.51	43.46	-1.26	1.62e-05	3.72e-04	yes	down
gene9459	243.00	165.00	228.00	556.00	384.00	256.00	13.835	10.872	12.548	39.047	38.645	24.826	12.46	34.55	1.46	1.62e-05	3.72e-04	yes	up
gene10498	337.00	248.00	323.00	822.00	437.00	401.00	13.719	11.629	12.719	41.063	31.372	27.641	12.72	33.65	1.40	1.64e-05	3.74e-04	yes	up
gene2175	10409.51	9672.24	22900.95	23384.37	31575.69	27766.65	95.329	101.064	202.913	259.946	507.223	425.387	137.70	394.68	1.52	1.64e-05	3.74e-04	yes	up
gene4655	17829.00	17944.00	9026.00	2695.00	4060.00	2807.00	677.462	784.543	331.553	125.490	271.801	180.331	578.69	192.01	-1.59	1.68e-05	3.82e-04	yes	down
gene521	2.00	4.00	5.00	28.00	22.00	6.00	0.098	0.234	0.252	1.765	1.993	0.525	0.20	1.46	2.40	1.70e-05	3.87e-04	yes	up
gene8788	728.00	666.00	1052.00	1452.00	1476.00	1013.00	33.968	35.849	47.445	83.263	121.503	80.172	39.62	95.30	1.26	1.71e-05	3.89e-04	yes	up
gene4394	487.00	446.00	493.00	129.00	136.00	86.00	21.701	22.912	21.232	7.059	10.686	6.498	21.89	8.12	-1.42	1.72e-05	3.90e-04	yes	down
gene668	0.00	0.00	1.05	8.89	4.20	6.00	0.000	0.000	0.342	4.049	2.615	3.811	0.13	3.49	3.97	1.74e-05	3.93e-04	yes	up
gene9783	427.00	390.00	379.00	73.00	27.00	112.00	22.048	23.267	18.918	4.640	2.466	9.827	21.23	5.49	-1.93	1.75e-05	3.93e-04	yes	down
gene2034	563.00	536.00	553.00	184.00	105.00	128.00	23.999	26.331	22.792	9.630	7.896	9.239	24.24	8.92	-1.43	1.75e-05	3.93e-04	yes	down
gene9764	1536.00	1466.00	838.00	150.00	383.00	132.00	109.075	120.959	57.478	13.195	48.160	16.047	93.12	25.95	-1.84	1.76e-05	3.94e-04	yes	down
gene10761	4062.00	3507.00	5137.00	10371.00	6593.00	5224.00	69.709	68.830	85.271	216.608	198.707	150.410	75.33	190.22	1.34	1.79e-05	3.98e-04	yes	up
gene4414	464.00	428.00	460.00	1819.00	1061.00	382.00	12.490	13.217	11.975	59.793	50.240	17.321	12.51	43.52	1.79	1.88e-05	4.17e-04	yes	up
gene8441	186.00	144.00	148.00	566.00	209.00	253.00	14.138	12.731	10.858	53.388	28.147	32.972	12.48	38.55	1.62	1.92e-05	4.25e-04	yes	up
gene11011	24.00	10.00	12.00	1.00	0.00	1.00	2.396	1.168	1.157	0.125	0.000	0.171	1.56	0.10	-3.08	1.95e-05	4.31e-04	yes	down
gene10732	92.00	74.00	104.00	26.00	6.00	12.00	5.292	4.922	5.776	1.845	0.610	1.178	5.36	1.22	-2.05	2.02e-05	4.45e-04	yes	down
gene6707	1268.00	1083.00	1422.00	417.00	279.00	353.00	34.592	33.887	37.513	13.894	13.388	16.219	35.49	14.44	-1.29	2.03e-05	4.45e-04	yes	down
gene8717	433.00	417.00	495.00	89.00	97.00	136.00	36.854	41.416	40.673	9.433	14.646	19.923	39.66	14.42	-1.45	2.03e-05	4.45e-04	yes	down
gene9213	4083.00	3350.00	4455.00	13290.00	5215.00	5251.00	38.387	35.933	40.522	151.655	85.996	82.581	38.46	108.17	1.49	2.09e-05	4.58e-04	yes	up
gene1579	1.00	0.00	0.00	11.00	9.00	1.00	0.071	0.000	0.000	0.941	1.096	0.118	0.02	0.74	2.77	2.19e-05	4.77e-04	yes	up
gene5991	772.00	733.00	1034.00	271.00	231.00	172.00	72.497	80.524	93.723	31.773	38.546	27.887	82.91	32.88	-1.33	2.25e-05	4.88e-04	yes	down
gene10850	1105.00	1086.00	811.00	297.00	193.00	290.00	41.157	46.534	29.202	13.553	12.666	18.263	38.24	14.70	-1.37	2.28e-05	4.93e-04	yes	down
gene6040	3248.00	2718.00	3631.00	9672.00	5058.00	3593.00	37.772	36.082	40.844	136.624	103.208	69.959	38.43	104.83	1.45	2.29e-05	4.95e-04	yes	up
gene10132	871.00	749.00	696.00	159.00	247.00	157.00	97.984	99.130	75.540	22.475	49.530	30.714	89.84	34.19	-1.39	2.30e-05	4.95e-04	yes	down
gene6332	11819.00	11401.00	11914.00	2716.00	3556.00	3076.00	199.817	220.416	194.833	55.879	105.574	87.238	204.08	82.38	-1.31	2.39e-05	5.15e-04	yes	down
gene3421	427.00	406.00	304.00	96.00	92.00	31.00	28.961	31.972	19.914	8.062	11.047	3.597	26.44	7.71	-1.77	2.45e-05	5.25e-04	yes	down
gene6672	1877.00	1476.00	1595.00	311.00	455.00	510.00	158.562	145.459	130.090	32.705	68.212	74.124	143.89	57.47	-1.32	2.49e-05	5.32e-04	yes	down
gene9676	1635.00	1547.00	1714.00	418.00	525.00	419.00	149.814	165.728	151.603	47.790	85.461	66.234	155.24	66.24	-1.23	2.50e-05	5.33e-04	yes	down
gene5141	2629.00	2537.00	6596.00	924.00	723.00	967.00	45.424	50.130	110.246	19.429	21.944	28.037	71.32	22.92	-1.63	2.52e-05	5.33e-04	yes	down
gene4236	256.00	179.00	92.00	19.00	31.00	34.00	65.281	56.024	22.550	6.387	14.397	15.887	46.37	12.02	-1.94	2.52e-05	5.33e-04	yes	down
gene7468	3378.00	3139.00	3462.00	1057.00	879.00	982.00	127.079	135.866	125.914	48.721	58.261	62.455	129.26	56.17	-1.20	2.52e-05	5.33e-04	yes	down
gene5274	2743.00	2416.00	2660.00	6829.00	4790.00	2704.00	135.204	137.482	126.709	414.065	416.705	226.300	132.67	357.37	1.43	2.54e-05	5.36e-04	yes	up
gene8512	348.00	333.00	276.00	84.00	86.00	43.00	29.184	32.570	22.349	8.770	12.790	6.198	27.61	9.35	-1.55	2.57e-05	5.41e-04	yes	down
gene1964	3583.00	3225.00	8875.00	10788.00	11730.00	8240.00	92.096	95.039	220.603	338.425	530.201	356.477	141.54	409.10	1.53	2.59e-05	5.44e-04	yes	up
gene3789	104.00	81.00	94.00	507.00	177.00	102.00	8.784	7.986	7.668	53.317	26.540	14.827	8.12	32.42	1.98	2.64e-05	5.52e-04	yes	up
gene5251	134.00	118.00	138.00	393.00	212.00	166.00	6.984	7.108	6.953	25.216	19.503	14.709	7.01	20.05	1.50	2.65e-05	5.53e-04	yes	up
gene4664	588.00	522.00	678.00	169.00	177.00	107.00	63.027	65.720	70.126	22.726	33.788	19.901	66.51	25.62	-1.37	2.65e-05	5.53e-04	yes	down
gene6090	1038.00	896.00	453.00	148.00	209.00	65.00	45.531	45.301	19.210	7.972	16.166	4.828	35.52	9.79	-1.85	2.69e-05	5.59e-04	yes	down
gene3311	1434.00	1134.00	1343.00	4016.00	1595.00	1703.00	31.420	28.451	28.457	107.261	61.424	62.712	29.41	78.03	1.40	2.71e-05	5.60e-04	yes	up
gene10819	147.00	120.00	183.00	12.00	41.00	16.00	57.976	60.125	69.211	6.476	30.002	12.054	62.86	16.18	-1.95	2.71e-05	5.60e-04	yes	down
gene1598	3596.00	3092.00	4060.00	5967.00	8508.00	4229.00	329.506	331.232	359.115	682.234	1384.983	668.494	341.21	916.71	1.43	2.72e-05	5.62e-04	yes	up
gene11081	311.00	265.00	437.00	87.00	76.00	85.00	42.066	42.462	56.995	14.906	18.382	20.169	47.83	17.70	-1.43	2.74e-05	5.63e-04	yes	down
gene7638	70.00	53.00	70.00	208.00	128.00	82.00	3.029	2.643	2.928	11.054	9.764	6.016	2.88	9.07	1.62	2.78e-05	5.69e-04	yes	up
gene1620	19.00	8.00	4.00	126.00	75.00	10.00	1.461	0.719	0.292	12.012	10.200	1.317	0.80	8.12	3.19	2.79e-05	5.71e-04	yes	up
gene7913	3648.00	3121.00	4243.00	6371.00	5593.00	5111.00	210.926	208.862	237.035	454.438	571.511	503.365	220.18	509.21	1.21	2.80e-05	5.72e-04	yes	up
gene3477	811.00	663.00	815.00	193.00	210.00	216.00	89.904	86.418	87.162	26.873	41.485	41.612	87.83	36.36	-1.27	2.84e-05	5.78e-04	yes	down
gene4873	106.00	91.00	127.00	20.00	27.00	20.00	79.909	91.789	91.852	21.947	39.056	30.789	87.97	30.47	-1.53	2.85e-05	5.79e-04	yes	down
gene8446	1263.00	1172.00	1582.00	228.00	399.00	371.00	69.156	74.210	83.701	15.381	38.596	34.557	76.16	29.15	-1.38	2.87e-05	5.81e-04	yes	down
gene4841	409.00	322.00	403.00	19.00	77.00	85.00	172.824	173.854	163.276	11.063	60.577	69.114	169.52	45.69	-1.89	2.91e-05	5.87e-04	yes	down
gene10594	4148.00	3907.00	4037.00	1276.00	1014.00	383.00	496.121	550.929	465.728	192.252	216.392	79.872	500.99	165.98	-1.59	2.91e-05	5.87e-04	yes	down
gene5644	0.00	2.00	0.00	18.00	6.00	3.00	0.000	0.383	0.000	3.682	1.719	0.846	0.11	2.15	3.39	2.95e-05	5.93e-04	yes	up
gene9502	980.00	895.00	1022.00	2554.00	1753.00	925.00	45.442	47.879	45.805	145.546	143.410	72.753	46.31	122.49	1.40	3.01e-05	6.01e-04	yes	up
gene8916	1703.00	1459.00	747.00	267.00	266.00	358.00	55.437	54.567	23.516	10.633	15.244	19.666	43.11	14.97	-1.52	3.02e-05	6.01e-04	yes	down
gene4504	1065.00	906.00	1280.00	95.00	171.00	344.00	82.599	81.804	95.867	9.146	23.514	45.776	87.38	25.26	-1.79	3.02e-05	6.01e-04	yes	down
gene9256	685.00	711.00	635.00	192.00	199.00	141.00	61.531	74.621	55.063	21.508	31.746	21.828	62.99	25.08	-1.32	3.03e-05	6.01e-04	yes	down
gene6371	3098.00	2753.00	1363.00	629.00	479.00	623.00	125.707	128.628	53.463	31.307	34.262	42.779	99.28	35.83	-1.47	3.03e-05	6.01e-04	yes	down
gene2469	912.00	910.00	953.00	249.00	281.00	247.00	47.642	54.931	48.109	16.017	25.917	21.935	49.99	21.19	-1.23	3.13e-05	6.20e-04	yes	down
gene9206	2051.00	1829.00	2674.00	659.00	663.00	283.00	282.470	298.605	355.050	115.036	163.387	68.428	314.71	117.16	-1.42	3.17e-05	6.26e-04	yes	down
gene2169	887.00	890.00	1102.00	154.00	185.00	332.00	56.301	65.495	67.571	12.084	20.774	35.970	63.30	22.36	-1.50	3.24e-05	6.37e-04	yes	down
gene10215	278.00	180.00	278.00	767.00	316.00	349.00	7.305	5.417	7.064	24.598	14.596	15.437	6.65	18.39	1.45	3.27e-05	6.43e-04	yes	up
gene10353	190.00	142.00	350.00	629.00	476.00	270.00	8.980	7.743	15.979	36.530	39.679	21.635	11.26	33.03	1.54	3.33e-05	6.52e-04	yes	up
gene9908	1828.00	1506.00	2358.00	4324.00	2322.00	2702.00	40.017	37.754	49.921	115.376	89.334	99.410	43.08	101.63	1.24	3.33e-05	6.52e-04	yes	up
gene5175	932.00	839.00	1119.00	348.00	156.00	248.00	44.774	46.516	51.953	20.558	13.226	20.222	48.01	17.96	-1.41	3.38e-05	6.58e-04	yes	down
gene2257	43768.98	42300.99	24235.63	6647.99	10531.97	7907.97	3088.814	3468.200	1651.941	581.244	1316.111	955.130	2659.01	945.53	-1.49	3.39e-05	6.59e-04	yes	down
gene420	21.00	17.00	22.00	4.00	1.00	0.00	9.924	10.359	9.962	2.634	0.884	0.000	10.07	1.23	-2.93	3.41e-05	6.61e-04	yes	down
gene6702	2261.00	1858.00	215.00	21.00	14.00	177.00	122.910	116.784	11.290	1.406	1.345	16.368	78.90	5.97	-3.70	3.46e-05	6.71e-04	yes	down
gene4048	67.00	60.00	151.00	285.00	172.00	142.00	3.822	3.960	8.332	20.065	17.349	13.810	5.57	17.22	1.61	3.57e-05	6.89e-04	yes	up
gene5124	122.00	88.00	270.00	24.00	30.00	5.00	71.321	67.504	151.312	19.940	33.190	5.813	100.41	20.11	-2.31	3.58e-05	6.89e-04	yes	down
gene8540	23621.00	24284.00	35599.00	43127.00	62155.00	37598.00	949.972	1124.490	1383.973	2127.099	4405.627	2558.692	1166.05	3033.39	1.38	3.63e-05	6.97e-04	yes	up
gene9458	509.00	383.00	500.00	1177.00	521.00	686.00	7.456	6.408	7.084	20.970	13.401	16.850	7.00	17.14	1.28	3.66e-05	7.02e-04	yes	up
gene11249	205.00	183.00	201.00	59.00	41.00	42.00	13.238	13.702	12.538	4.712	4.683	4.625	13.11	4.68	-1.47	3.68e-05	7.04e-04	yes	down
gene11285	1097.00	858.00	1141.00	1465.00	1706.00	1397.00	54.306	49.037	54.590	89.220	149.064	117.437	52.84	118.20	1.16	3.73e-05	7.12e-04	yes	up
gene6153	1776.00	1608.00	815.00	183.00	410.00	254.00	86.047	89.921	38.157	10.902	35.059	20.886	69.11	22.17	-1.64	3.76e-05	7.15e-04	yes	down
gene3825	145.00	135.00	154.00	24.00	30.00	39.00	11.136	12.059	11.421	2.284	4.085	5.139	11.52	3.77	-1.59	3.77e-05	7.15e-04	yes	down
gene7789	119.00	45.00	93.00	9.00	20.00	6.00	37.932	17.906	28.457	3.852	11.719	3.576	28.38	6.44	-2.12	3.79e-05	7.19e-04	yes	down
gene7062	484.00	405.00	331.00	122.00	81.00	102.00	40.587	39.613	26.797	12.729	12.056	14.709	35.09	13.11	-1.41	3.86e-05	7.29e-04	yes	down
gene9828	1997.00	1616.00	1584.00	4705.00	7748.00	1325.00	59.865	55.604	45.916	172.384	408.697	66.951	53.32	220.31	2.04	3.88e-05	7.31e-04	yes	up
gene1933	2.00	0.00	0.00	8.00	10.00	4.00	0.053	0.000	0.000	0.260	0.473	0.182	0.02	0.31	1.80	4.01e-05	7.53e-04	yes	up
gene4582	679.00	543.00	526.00	93.00	87.00	197.00	82.956	78.273	61.986	14.324	18.968	42.008	73.63	24.39	-1.59	4.01e-05	7.53e-04	yes	down
gene2049	583.00	519.00	701.00	119.00	202.00	105.00	72.399	76.087	83.952	18.641	44.785	22.770	77.87	28.79	-1.43	4.04e-05	7.56e-04	yes	down
gene2631	169.00	155.00	185.00	41.00	41.00	39.00	10.913	11.601	11.542	3.270	4.683	4.304	11.36	4.07	-1.46	4.06e-05	7.59e-04	yes	down
gene9278	431.00	336.00	648.00	816.00	1153.00	542.00	17.772	15.963	25.831	41.286	83.817	37.833	20.28	54.67	1.43	4.07e-05	7.59e-04	yes	up
gene8639	1438.00	1401.00	1717.00	4174.00	1783.00	2022.00	51.455	57.649	59.400	182.900	112.374	122.233	56.31	140.34	1.32	4.08e-05	7.60e-04	yes	up
gene6548	467.00	440.00	514.00	972.00	697.00	565.00	58.306	64.870	61.895	153.160	155.404	123.250	61.62	144.75	1.23	4.11e-05	7.62e-04	yes	up
gene1776	44.00	32.00	89.00	104.00	89.00	242.32	9.701	8.575	18.877	29.883	35.569	96.744	12.83	52.32	2.02	4.17e-05	7.72e-04	yes	up
gene6624	1710.00	1628.00	1111.00	372.00	435.00	388.00	61.477	67.307	38.620	16.375	27.549	23.573	54.58	22.38	-1.28	4.20e-05	7.76e-04	yes	down
gene6517	313.00	233.00	278.00	959.00	359.00	354.00	7.474	6.370	6.420	27.921	15.070	14.206	6.75	19.35	1.51	4.31e-05	7.94e-04	yes	up
gene6173	378.00	327.00	517.00	106.00	114.00	90.00	30.895	31.160	40.804	10.776	16.527	12.643	34.72	13.30	-1.38	4.32e-05	7.94e-04	yes	down
gene3812	268.00	248.00	259.00	678.00	291.00	426.00	19.902	21.418	18.576	62.454	38.284	54.223	19.85	51.72	1.38	4.34e-05	7.96e-04	yes	up
gene594	523.00	419.00	699.00	162.00	137.00	135.00	49.941	46.824	64.421	19.322	23.252	22.267	54.48	21.56	-1.33	4.39e-05	8.02e-04	yes	down
gene7293	845.00	725.00	712.00	211.00	184.00	233.00	88.087	88.688	71.616	27.563	34.137	42.104	82.04	34.26	-1.26	4.39e-05	8.02e-04	yes	down
gene7506	504.00	360.00	328.00	19.00	75.00	93.00	216.823	198.177	135.292	11.287	60.129	77.121	180.45	48.07	-1.91	4.41e-05	8.04e-04	yes	down
gene3364	914.00	829.00	848.00	183.00	291.00	206.00	60.907	64.104	54.590	15.085	34.311	23.455	59.47	24.18	-1.29	4.43e-05	8.05e-04	yes	down
gene2720	307.00	254.00	290.00	753.00	1630.00	200.00	80.996	82.458	73.528	262.499	784.354	97.001	78.61	388.98	2.31	4.48e-05	8.12e-04	yes	up
gene2538	47.00	38.00	227.00	385.00	742.00	140.00	12.997	12.974	60.315	141.246	374.996	71.479	30.87	199.24	2.69	4.51e-05	8.14e-04	yes	up
gene8235	6626.00	6507.00	23764.00	33921.00	30602.00	20214.00	576.903	661.445	1997.511	3679.457	4730.059	3030.915	1138.97	3837.36	1.75	4.51e-05	8.14e-04	yes	up
gene4021	1302.00	1348.00	1501.00	4193.00	5956.00	946.00	19.804	23.435	22.077	77.557	159.040	24.119	21.75	88.84	2.03	4.57e-05	8.22e-04	yes	up
gene1498	1489.00	1404.00	1860.00	437.00	390.00	532.00	40.044	43.302	48.371	14.350	18.445	24.087	44.16	18.73	-1.23	4.57e-05	8.22e-04	yes	down
gene8293	23781.00	24384.00	32774.00	4138.00	7735.00	7413.00	986.078	1164.579	1313.625	210.517	565.384	520.375	1163.11	426.09	-1.45	4.60e-05	8.24e-04	yes	down
gene2741	523.00	466.00	775.00	1640.00	795.00	699.00	4.151	4.213	5.947	15.784	11.059	9.271	4.85	12.18	1.31	4.61e-05	8.25e-04	yes	up
gene7138	1345.00	1182.00	1517.00	320.00	464.00	319.00	62.119	62.964	67.711	18.157	37.799	24.986	64.48	26.92	-1.26	4.66e-05	8.31e-04	yes	down
gene7005	548.00	437.00	344.00	97.00	42.00	131.00	17.888	16.393	10.858	3.870	2.416	7.215	14.79	4.40	-1.73	4.68e-05	8.34e-04	yes	down
gene9768	11.00	9.00	9.00	31.00	16.00	36.00	1.612	1.569	1.268	5.778	4.197	9.292	1.47	6.32	2.03	4.71e-05	8.37e-04	yes	up
gene8326	353.00	346.00	378.00	1228.00	384.00	539.00	15.982	18.055	16.533	68.285	30.662	41.365	16.81	47.25	1.49	4.77e-05	8.46e-04	yes	up
gene6219	2076.00	1859.00	2712.00	3457.00	4466.00	2681.00	162.677	169.632	205.207	336.490	620.419	360.598	180.82	440.32	1.28	4.80e-05	8.49e-04	yes	up
gene6531	161.00	137.00	146.00	36.00	39.00	18.00	26.699	27.162	23.325	7.641	11.620	5.299	25.56	8.27	-1.62	4.81e-05	8.49e-04	yes	down
gene7396	358.00	345.00	324.00	78.00	67.00	108.00	61.620	71.137	53.714	17.217	20.749	33.069	61.47	23.28	-1.40	4.84e-05	8.51e-04	yes	down
gene1410	133.00	138.00	114.00	24.00	36.00	14.00	49.148	64.431	40.411	12.066	24.610	9.817	50.41	15.64	-1.68	4.84e-05	8.51e-04	yes	down
gene2355	1692.00	1558.00	1286.00	188.00	241.00	531.00	75.089	79.712	55.163	10.248	18.868	39.942	68.94	22.28	-1.62	4.94e-05	8.65e-04	yes	down
gene1915	3069.00	3130.00	4580.00	745.00	1197.00	896.00	269.267	320.686	387.944	81.453	186.464	135.422	329.45	133.67	-1.30	4.95e-05	8.65e-04	yes	down
gene9554	0.00	0.00	2.00	11.00	8.00	3.00	0.000	0.000	0.201	1.451	1.495	0.546	0.08	1.19	2.87	5.07e-05	8.84e-04	yes	up
gene2065	367.29	344.00	219.00	20.00	81.00	11.00	33.656	36.848	19.371	2.284	13.189	1.734	29.21	5.82	-2.31	5.10e-05	8.88e-04	yes	down
gene8328	1577.00	1295.00	1598.00	4837.00	1639.00	2060.00	28.667	26.929	28.095	107.046	52.333	62.851	27.93	74.91	1.42	5.12e-05	8.90e-04	yes	up
gene8327	65.00	47.00	51.00	215.00	66.00	106.00	14.476	12.722	10.928	62.427	26.640	42.768	12.61	44.24	1.80	5.16e-05	8.95e-04	yes	up
gene4023	249.00	230.00	248.00	1072.00	850.00	147.00	16.400	17.579	15.778	87.338	99.061	16.540	16.52	69.60	2.07	5.24e-05	9.06e-04	yes	up
gene4303	424.00	450.00	296.00	97.00	110.00	74.00	51.527	64.505	34.696	14.861	23.862	15.694	49.04	18.17	-1.43	5.26e-05	9.07e-04	yes	down
gene8558	699.00	574.00	694.00	2443.00	2298.00	401.00	10.735	10.078	10.314	45.649	61.985	10.331	10.38	40.36	1.95	5.30e-05	9.13e-04	yes	up
gene251	21311.49	20096.76	38389.05	43349.63	49642.31	38785.35	247.433	266.409	431.194	611.414	1011.357	753.976	322.54	790.98	1.29	5.35e-05	9.19e-04	yes	up
gene6072	1226.00	1115.00	1298.00	343.00	315.00	399.00	47.705	49.934	48.824	16.357	21.596	26.260	48.79	21.17	-1.20	5.37e-05	9.22e-04	yes	down
gene11022	428.00	410.00	372.00	127.00	95.00	39.00	39.536	44.293	33.166	14.646	15.593	6.220	38.55	12.38	-1.63	5.45e-05	9.32e-04	yes	down
gene8401	882.00	622.00	768.00	2359.00	780.00	1102.00	36.979	30.039	31.124	121.360	57.651	78.224	32.70	86.49	1.40	5.48e-05	9.36e-04	yes	up
gene6190	1676.00	1427.00	1802.00	4890.00	3602.00	1354.00	67.767	66.439	70.428	242.487	256.681	92.644	68.38	201.35	1.56	5.50e-05	9.38e-04	yes	up
gene3247	374.00	314.00	426.00	1000.00	449.00	479.00	12.035	11.610	13.252	39.369	25.431	26.014	12.37	30.54	1.30	5.55e-05	9.41e-04	yes	up
gene6406	286.00	239.00	613.00	52.00	92.00	81.00	71.339	73.052	146.995	17.065	41.771	36.955	100.44	31.56	-1.67	5.55e-05	9.41e-04	yes	down
gene8127	953.00	808.00	887.00	2745.00	1247.00	919.00	27.376	26.639	24.643	96.332	63.018	44.481	26.12	69.11	1.40	5.56e-05	9.41e-04	yes	up
gene6434	35.00	38.00	68.00	3.00	0.00	11.00	5.888	7.650	11.029	0.645	0.000	3.287	8.36	1.24	-2.66	5.57e-05	9.41e-04	yes	down
gene8652	360.00	349.00	328.00	127.00	58.00	66.00	7.207	7.995	6.350	3.099	2.042	2.216	7.12	2.47	-1.49	5.66e-05	9.55e-04	yes	down
gene1404	4383.00	4222.00	7209.00	1410.00	1674.00	1113.00	80.577	88.791	128.188	31.558	54.051	34.343	101.02	40.05	-1.33	5.72e-05	9.62e-04	yes	down
gene278	20.89	21.34	38.80	65.81	25.02	332.76	2.272	2.727	4.065	8.985	4.845	62.819	3.09	24.09	2.92	5.87e-05	9.84e-04	yes	up
gene5456	199.00	176.00	452.00	82.00	38.00	40.00	11.599	11.872	25.448	5.894	3.911	3.972	16.91	4.63	-1.85	5.87e-05	9.84e-04	yes	down
gene2764	1327.00	1258.00	929.00	385.00	302.00	306.00	60.070	65.664	40.643	21.409	24.111	23.487	54.40	22.96	-1.24	5.99e-05	1.00e-03	yes	down
gene6701	1464.00	1370.00	1316.00	351.00	478.00	329.00	78.831	85.278	68.476	23.281	45.458	30.136	76.84	32.92	-1.22	6.07e-05	1.01e-03	yes	down
gene4409	3189.00	2588.00	4554.00	5371.00	5703.00	4737.00	603.762	589.944	830.086	1311.573	1947.427	1605.382	685.17	1617.66	1.24	6.09e-05	1.01e-03	yes	up
gene1981	565.00	539.00	421.00	75.00	170.00	58.00	103.525	118.689	74.282	17.692	56.131	18.981	97.00	31.14	-1.64	6.23e-05	1.04e-03	yes	down
gene5692	194.00	158.00	154.00	54.00	27.00	35.00	13.817	13.077	10.596	4.766	3.400	4.271	12.38	4.15	-1.55	6.24e-05	1.04e-03	yes	down
gene10389	588.00	548.00	559.00	86.00	153.00	167.00	57.344	62.600	52.617	10.490	26.540	28.166	57.13	21.36	-1.41	6.39e-05	1.06e-03	yes	down
gene8608	428.00	335.00	375.00	856.00	846.00	348.00	31.679	28.834	26.807	78.587	110.942	44.138	28.99	79.01	1.44	6.45e-05	1.06e-03	yes	up
gene2684	16217.00	15520.00	18441.00	3063.00	4612.00	5321.00	985.312	1092.340	1082.487	229.803	495.441	551.271	1053.96	418.63	-1.33	6.49e-05	1.07e-03	yes	down
gene5480	321.00	361.00	448.00	75.00	108.00	98.00	46.458	62.067	62.499	13.795	27.997	24.965	57.18	22.04	-1.37	6.67e-05	1.10e-03	yes	down
gene1329	405.00	388.00	410.00	78.00	126.00	96.00	30.681	34.195	29.997	7.336	16.913	12.472	31.47	12.16	-1.36	6.70e-05	1.10e-03	yes	down
gene10826	1022.00	882.00	1316.00	3778.00	1081.00	1536.00	18.013	17.784	22.440	81.059	33.464	45.433	19.62	53.97	1.46	6.74e-05	1.10e-03	yes	up
gene7099	161.00	136.00	157.00	30.00	45.00	22.00	16.864	16.719	15.869	3.941	8.394	3.993	16.44	5.47	-1.57	6.75e-05	1.10e-03	yes	down
gene1170	11.00	9.00	3.00	0.00	0.00	0.00	3.323	3.381	0.865	0.000	0.000	0.000	2.41	0.00	-4.65	6.85e-05	1.12e-03	yes	down
gene2271	1309.00	1211.00	1746.00	354.00	399.00	464.00	126.580	137.118	162.954	42.791	68.598	77.549	143.47	62.22	-1.20	6.87e-05	1.12e-03	yes	down
gene90	118.87	102.60	103.09	1220.10	39.00	465.35	10.075	10.153	8.443	128.786	5.866	67.893	9.48	68.36	2.84	6.98e-05	1.13e-03	yes	up
gene5548	1592.00	1232.00	1702.00	601.00	341.00	212.00	75.998	67.868	78.529	35.276	28.719	17.171	74.53	27.50	-1.44	6.99e-05	1.13e-03	yes	down
gene9699	289.00	286.00	421.00	1167.00	389.00	434.00	9.559	10.872	13.464	47.225	22.654	24.226	11.43	31.82	1.47	7.02e-05	1.14e-03	yes	up
gene5192	726.00	714.00	513.00	205.00	181.00	122.00	26.182	29.619	17.891	9.056	11.495	7.429	24.07	9.39	-1.35	7.04e-05	1.14e-03	yes	down
gene6792	4176.00	4037.00	6262.00	9216.00	11993.00	4848.00	454.064	515.818	656.938	1257.638	2322.785	915.284	549.15	1514.40	1.46	7.10e-05	1.14e-03	yes	up
gene10145	42.00	32.00	23.00	1.00	6.00	5.00	35.563	36.559	18.696	1.245	9.814	8.746	29.49	6.46	-2.17	7.22e-05	1.16e-03	yes	down
gene9055	980.00	827.00	901.00	1968.00	1366.00	923.00	86.653	85.409	76.909	216.895	214.474	140.625	82.60	192.68	1.22	7.36e-05	1.18e-03	yes	up
gene9328	338.00	290.00	390.00	709.00	435.00	450.00	7.162	7.033	8.000	18.310	16.203	16.026	7.44	16.89	1.17	7.37e-05	1.18e-03	yes	up
gene4503	361.00	317.00	438.00	1031.00	405.00	518.00	9.710	9.779	11.391	33.851	19.155	23.455	10.37	25.67	1.30	7.43e-05	1.19e-03	yes	up
gene7111	4865.00	4953.00	1294.00	48.00	160.00	697.00	178.303	208.788	45.845	2.159	10.325	43.164	137.34	17.51	-2.96	7.52e-05	1.20e-03	yes	down
gene5288	2122.00	2063.00	2512.00	805.00	650.00	601.00	88.800	99.448	101.612	41.331	47.949	42.586	96.82	43.96	-1.14	7.68e-05	1.22e-03	yes	down
gene10690	606.00	627.00	486.00	169.00	148.00	157.00	33.915	40.594	26.284	11.663	14.634	14.955	33.02	13.68	-1.27	7.73e-05	1.23e-03	yes	down
gene7899	76.00	75.00	83.00	247.00	262.00	64.00	5.933	6.819	6.259	23.953	36.267	8.575	6.32	23.42	1.87	7.75e-05	1.23e-03	yes	up
gene3926	44.00	26.00	50.00	7.00	7.00	5.00	3.225	2.214	3.542	0.636	0.909	0.632	3.04	0.73	-1.93	7.80e-05	1.23e-03	yes	down
gene9590	624.00	457.00	499.00	1338.00	775.00	563.00	32.596	27.582	25.187	86.057	71.487	49.994	28.30	70.05	1.30	7.88e-05	1.24e-03	yes	up
gene10531	1376.00	1245.00	2201.00	2382.00	2968.00	2062.00	47.812	49.729	73.930	101.313	181.595	120.981	58.25	134.61	1.21	7.92e-05	1.25e-03	yes	up
gene8976	235.00	219.00	196.00	51.00	64.00	40.00	23.420	25.584	18.857	6.360	11.346	6.894	22.34	8.22	-1.43	7.97e-05	1.25e-03	yes	down
gene7917	15.00	10.00	12.00	1.00	1.00	0.00	2.619	2.092	2.023	0.224	0.311	0.000	2.24	0.18	-3.04	7.98e-05	1.25e-03	yes	down
gene1996	1976.00	1840.00	2269.00	469.00	733.00	519.00	130.527	141.022	144.781	38.321	85.685	58.580	139.04	60.62	-1.20	7.99e-05	1.25e-03	yes	down
gene10041	416.00	414.00	334.00	85.00	127.00	57.00	47.268	55.361	36.608	12.138	25.718	11.262	45.65	16.48	-1.46	8.00e-05	1.25e-03	yes	down
gene9466	584.00	502.00	908.00	1511.00	924.00	770.00	16.089	15.860	24.180	50.827	44.760	35.713	19.08	44.13	1.21	8.07e-05	1.26e-03	yes	up
gene3923	256.00	189.00	268.00	872.00	257.00	341.00	2.788	2.354	2.828	11.538	4.919	6.220	2.67	7.66	1.48	8.34e-05	1.30e-03	yes	up
gene2903	57.00	52.00	282.00	13.00	6.00	20.00	12.214	13.516	58.142	3.619	2.329	7.740	29.96	4.44	-2.73	8.48e-05	1.32e-03	yes	down
gene864	217.65	191.00	170.00	627.00	197.61	338.00	13.666	13.899	10.314	48.632	21.944	36.205	12.47	35.76	1.51	8.67e-05	1.35e-03	yes	up
gene5378	98.00	107.00	128.00	249.00	174.00	148.00	3.822	4.801	4.820	11.896	11.956	9.753	4.49	11.26	1.31	8.69e-05	1.35e-03	yes	up
gene8959	209.00	212.00	111.00	18.00	40.00	39.00	17.790	21.053	9.117	1.908	6.040	5.717	15.49	4.48	-1.77	8.81e-05	1.36e-03	yes	down
gene8056	603.00	524.00	782.00	171.00	196.00	162.00	61.451	62.619	76.899	21.821	35.544	28.594	67.64	28.56	-1.24	8.95e-05	1.38e-03	yes	down
gene10115	18.00	19.00	37.00	1.00	4.00	3.00	11.875	16.607	23.416	0.950	5.032	3.993	17.65	3.27	-2.40	8.96e-05	1.38e-03	yes	down
gene7134	285.00	330.00	596.00	107.00	47.00	109.00	20.962	28.218	42.333	9.755	6.127	13.735	31.20	9.74	-1.67	9.00e-05	1.38e-03	yes	down
gene10384	1785.00	1703.00	1802.00	4295.00	6627.00	1290.00	75.107	82.551	73.296	221.786	491.617	91.916	76.64	273.60	1.83	9.03e-05	1.38e-03	yes	up
gene9839	270.00	218.00	187.00	17.00	53.00	54.00	43.206	41.630	28.829	3.476	15.231	15.298	37.30	11.09	-1.74	9.04e-05	1.38e-03	yes	down
gene7470	561.00	461.00	506.00	135.00	169.00	79.00	86.724	84.905	75.379	26.605	46.865	21.582	81.89	31.95	-1.36	9.05e-05	1.38e-03	yes	down
gene8918	1729.00	1496.00	1913.00	2875.00	2005.00	2544.00	44.542	44.190	47.657	90.402	90.829	110.308	45.61	96.65	1.08	9.09e-05	1.39e-03	yes	up
gene6593	5687.00	5671.00	7569.00	1345.00	2272.00	1386.00	297.071	342.300	382.078	86.514	209.567	123.068	342.69	139.52	-1.30	9.16e-05	1.39e-03	yes	down
gene1729	7542.00	7087.00	12562.00	20206.00	24869.00	8213.00	121.111	130.103	195.124	394.734	701.209	221.183	151.76	445.59	1.55	9.23e-05	1.40e-03	yes	up
gene8321	1062.00	954.00	1925.00	2016.00	2454.00	1691.00	39.108	40.416	68.537	90.948	159.202	105.244	50.62	118.52	1.23	9.28e-05	1.41e-03	yes	up
gene7778	2308.94	1598.06	1758.96	3515.84	5172.02	1790.62	267.708	218.203	196.734	512.860	1069.343	361.476	226.12	655.44	1.53	9.43e-05	1.43e-03	yes	up
gene10950	548.00	481.00	370.00	27.00	68.00	139.00	71.161	73.864	46.328	4.434	15.779	31.591	62.58	16.62	-1.91	9.57e-05	1.45e-03	yes	down
gene4171	0.00	0.38	2.45	5.90	4.74	8.35	0.000	0.019	0.111	0.331	0.386	0.653	0.05	0.45	1.89	9.64e-05	1.45e-03	yes	up
gene8006	921.00	930.00	1096.00	290.00	299.00	294.00	68.168	80.057	78.348	26.623	39.206	37.297	75.56	34.17	-1.14	9.70e-05	1.46e-03	yes	down
gene4290	7.00	8.00	12.00	19.00	43.00	18.00	1.265	1.728	2.083	4.407	13.961	5.792	1.71	8.08	2.17	9.72e-05	1.46e-03	yes	up
gene7139	10.00	5.00	7.00	0.00	0.00	0.00	2.984	1.849	2.002	0.000	0.000	0.000	2.27	0.00	-4.57	9.78e-05	1.47e-03	yes	down
gene8316	1147.00	1012.00	1410.00	2189.00	1722.00	1298.00	38.609	39.146	45.896	90.169	102.062	73.760	41.52	89.18	1.10	9.99e-05	1.50e-03	yes	up
gene3811	157.00	132.00	195.00	32.00	43.00	39.00	15.055	14.814	18.042	3.834	7.336	6.466	16.11	5.83	-1.45	1.00e-04	1.50e-03	yes	down
gene4676	643.00	543.00	696.00	937.00	864.00	861.00	13.746	13.291	14.390	24.410	32.456	30.928	13.85	29.14	1.07	1.02e-04	1.53e-03	yes	up
gene3683	1443.00	1491.00	2082.00	374.00	603.00	210.00	108.576	130.524	151.292	34.917	80.404	27.095	131.27	47.97	-1.45	1.04e-04	1.54e-03	yes	down
gene8243	20.00	16.00	20.00	2.00	1.00	3.00	22.859	25.163	21.997	3.458	2.242	7.301	23.22	4.22	-2.43	1.05e-04	1.55e-03	yes	down
gene8777	871.00	756.00	1293.00	1542.00	1480.00	1177.00	101.503	103.773	145.355	226.130	307.594	238.879	118.75	257.71	1.12	1.06e-04	1.57e-03	yes	up
gene5565	1055.00	999.00	1059.00	2344.00	1276.00	1191.00	23.999	26.032	23.295	65.007	51.012	45.540	24.34	54.28	1.15	1.08e-04	1.60e-03	yes	up
gene2680	20.00	17.00	0.00	170.00	103.00	15.00	1.114	1.093	0.000	11.645	10.113	1.413	0.69	7.99	3.36	1.09e-04	1.61e-03	yes	up
gene2847	740.00	554.00	866.00	131.00	249.00	161.00	160.067	145.450	180.222	36.879	97.541	62.958	163.32	65.48	-1.32	1.09e-04	1.61e-03	yes	down
gene8690	108.00	80.00	123.00	19.00	28.00	22.00	7.991	6.884	8.795	1.747	3.674	2.794	7.96	2.72	-1.51	1.11e-04	1.63e-03	yes	down
gene3575	6729.00	6646.00	2297.00	466.00	688.00	1531.00	459.187	526.532	151.402	39.369	83.107	178.651	362.97	96.95	-1.90	1.11e-04	1.63e-03	yes	down
gene1303	2024.00	2052.00	1274.00	322.00	623.00	374.00	114.411	134.195	69.583	22.448	62.221	35.991	103.37	40.11	-1.36	1.15e-04	1.68e-03	yes	down
gene1519	275.00	319.00	567.00	66.00	74.00	120.00	23.492	31.804	46.761	7.023	11.221	17.642	34.77	11.71	-1.56	1.16e-04	1.69e-03	yes	down
gene9251	9706.00	9266.00	1165.00	665.00	727.00	1292.00	272.608	298.587	31.637	22.815	35.918	61.127	189.30	39.02	-2.28	1.17e-04	1.71e-03	yes	down
gene9028	342.00	307.00	317.00	48.00	81.00	100.00	16.712	17.317	14.973	2.884	6.987	8.297	16.24	5.94	-1.44	1.17e-04	1.71e-03	yes	down
gene1344	589.00	602.00	436.00	52.00	147.00	139.00	25.737	30.319	18.415	2.786	11.333	10.288	24.34	7.99	-1.59	1.19e-04	1.73e-03	yes	down
gene10482	772.00	599.00	563.00	1233.00	878.00	786.00	49.005	44.078	34.525	96.735	98.575	85.161	42.06	93.81	1.16	1.19e-04	1.73e-03	yes	up
gene9916	175.00	154.00	265.00	40.00	61.00	26.00	14.842	15.234	21.695	4.219	9.179	3.790	17.55	5.77	-1.59	1.19e-04	1.73e-03	yes	down
gene3798	1803.00	1591.00	1412.00	661.00	383.00	344.00	196.040	203.286	148.132	90.205	74.177	64.949	180.10	77.01	-1.22	1.20e-04	1.74e-03	yes	down
gene10620	1136.00	1007.00	1118.00	337.00	305.00	354.00	89.325	92.209	84.888	32.920	42.519	47.789	88.51	40.74	-1.12	1.21e-04	1.75e-03	yes	down
gene10619	347.00	311.00	275.00	90.00	79.00	85.00	71.009	76.984	54.157	23.881	29.230	31.313	66.42	27.98	-1.24	1.22e-04	1.75e-03	yes	down
gene7208	330.00	328.00	392.00	105.00	106.00	75.00	20.053	23.090	23.013	7.874	11.383	7.772	22.08	9.03	-1.28	1.22e-04	1.76e-03	yes	down
gene9210	14.00	5.00	11.00	33.00	32.00	15.00	1.702	0.719	1.288	5.052	6.937	3.179	1.25	5.12	1.95	1.23e-04	1.77e-03	yes	up
gene5280	1515.00	1283.00	1279.00	384.00	469.00	352.00	97.521	95.777	79.535	30.564	53.404	38.689	90.20	40.81	-1.14	1.25e-04	1.79e-03	yes	down
gene4762	121.00	97.00	157.00	302.00	132.00	231.00	2.414	2.223	3.039	7.354	4.633	7.751	2.59	6.55	1.30	1.26e-04	1.80e-03	yes	up
gene1661	135.00	114.00	206.00	47.00	32.00	21.00	19.536	19.606	28.739	8.644	8.295	5.353	23.03	7.52	-1.60	1.26e-04	1.80e-03	yes	down
gene2221	347.00	400.00	285.00	86.00	72.00	107.00	22.654	30.300	17.982	6.942	8.319	11.936	23.17	8.94	-1.36	1.26e-04	1.80e-03	yes	down
gene1395	416.00	440.00	1295.00	164.00	110.00	173.00	21.728	26.555	65.367	10.552	10.150	15.362	39.66	11.89	-1.73	1.26e-04	1.80e-03	yes	down
gene9990	214.00	159.00	238.00	463.00	267.00	260.00	11.946	10.265	12.840	31.872	26.341	24.708	11.78	27.80	1.23	1.27e-04	1.81e-03	yes	up
gene10494	243.00	208.00	207.00	77.00	41.00	48.00	13.274	13.142	10.928	5.187	3.960	4.464	12.35	4.55	-1.42	1.27e-04	1.81e-03	yes	down
gene2138	992.00	878.00	1226.00	305.00	310.00	321.00	32.569	33.121	38.922	12.254	17.922	17.792	35.13	15.88	-1.14	1.28e-04	1.82e-03	yes	down
gene1809	639.00	693.00	834.00	235.00	217.00	178.00	37.041	46.497	46.711	16.805	22.231	17.578	43.52	18.89	-1.20	1.28e-04	1.82e-03	yes	down
gene188	15.00	8.00	7.00	55.00	27.00	14.00	6.120	4.157	2.737	30.824	20.475	10.952	4.26	21.21	2.29	1.30e-04	1.84e-03	yes	up
gene10740	3107.00	2940.00	12825.00	15117.00	30322.00	7958.00	58.778	63.646	234.691	348.270	1007.745	252.764	126.71	542.97	2.10	1.30e-04	1.84e-03	yes	up
gene7495	73.00	68.00	83.00	211.00	92.00	118.00	6.717	7.314	7.376	24.222	15.032	18.734	7.14	19.42	1.43	1.33e-04	1.86e-03	yes	up
gene9902	9574.00	7800.00	10667.00	22285.00	13309.00	9990.00	157.867	147.056	170.139	447.101	385.358	276.305	159.28	373.74	1.23	1.33e-04	1.86e-03	yes	up
gene564	3227.00	3128.00	5805.00	820.00	1177.00	1213.00	123.863	138.164	215.401	38.572	79.595	78.727	162.72	64.82	-1.33	1.33e-04	1.86e-03	yes	down
gene7525	12207.00	12439.00	17546.00	2651.00	3978.00	4569.00	593.963	698.620	825.095	158.642	341.582	377.374	712.53	287.87	-1.31	1.33e-04	1.86e-03	yes	down
gene10013	142.00	88.00	150.00	9.00	35.00	22.00	93.708	76.928	94.921	8.537	44.001	29.247	89.16	26.93	-1.72	1.33e-04	1.86e-03	yes	down
gene8513	26.00	23.00	21.00	7.00	0.00	0.00	11.189	12.666	8.664	4.156	0.000	0.000	10.68	1.47	-2.78	1.34e-04	1.87e-03	yes	down
gene421	24.00	10.00	16.00	1.00	1.00	2.00	5.399	2.737	3.462	0.296	0.411	0.814	3.87	0.49	-2.74	1.38e-04	1.92e-03	yes	down
gene2186	590.00	529.00	574.00	2891.00	1607.00	290.00	28.347	29.329	26.646	170.771	136.224	23.648	28.00	113.91	2.02	1.38e-04	1.92e-03	yes	up
gene4096	669.00	680.00	850.97	201.00	213.66	226.00	31.607	37.063	38.852	11.672	17.810	18.113	35.97	15.73	-1.19	1.39e-04	1.93e-03	yes	down
gene7903	5.00	3.00	12.00	16.00	27.00	16.00	0.347	0.243	0.805	1.379	3.338	1.906	0.49	2.21	1.97	1.41e-04	1.95e-03	yes	up
gene9389	66.00	57.00	42.00	12.00	10.00	10.00	10.949	11.302	6.712	2.544	2.977	2.944	9.45	2.81	-1.71	1.42e-04	1.96e-03	yes	down
gene9898	1306.00	1136.00	975.00	1775.00	2354.00	1223.00	66.092	66.401	47.687	110.548	210.302	105.137	59.23	142.77	1.27	1.45e-04	2.00e-03	yes	up
gene6961	554.00	500.00	433.00	1193.00	590.00	624.00	31.474	32.869	23.768	83.576	59.220	60.357	28.98	68.18	1.23	1.45e-04	2.00e-03	yes	up
gene6396	1368.00	1245.00	2609.00	518.00	430.00	508.00	73.486	77.311	135.433	34.281	40.800	46.408	98.04	40.21	-1.28	1.46e-04	2.00e-03	yes	down
gene6547	638.00	473.00	779.00	1259.00	951.00	645.00	75.125	65.626	88.481	186.618	199.741	132.318	77.34	174.42	1.17	1.46e-04	2.01e-03	yes	up
gene3638	562.00	501.00	451.00	93.00	155.00	145.00	120.425	130.215	92.979	25.915	60.129	56.128	112.97	46.80	-1.27	1.46e-04	2.01e-03	yes	down
gene10989	680.00	704.00	615.00	87.00	232.00	138.00	89.842	110.077	78.348	14.538	54.799	31.945	91.54	33.55	-1.45	1.47e-04	2.01e-03	yes	down
gene8412	289.00	236.00	272.00	62.00	78.00	72.00	30.128	28.871	27.360	8.098	14.472	13.007	28.71	11.77	-1.28	1.49e-04	2.04e-03	yes	down
gene10004	226.00	198.00	254.00	579.00	383.00	218.00	20.962	21.474	22.742	67.040	63.118	34.899	21.79	55.85	1.35	1.50e-04	2.05e-03	yes	up
gene3488	1642.00	1089.00	874.00	55.00	187.00	346.00	669.961	566.070	341.958	30.824	141.816	270.663	515.01	142.09	-1.86	1.50e-04	2.05e-03	yes	down
gene4774	175.00	151.00	177.00	333.00	208.00	248.00	6.147	6.099	6.007	14.315	12.865	14.709	6.08	13.94	1.18	1.51e-04	2.05e-03	yes	up
gene2444	3581.00	3185.00	6248.00	7565.00	8308.00	4904.00	38.823	39.417	65.528	99.593	158.019	88.983	49.09	116.18	1.24	1.52e-04	2.06e-03	yes	up
gene7952	77.00	91.00	67.00	20.00	19.00	7.00	4.080	5.567	3.431	1.308	1.781	0.632	4.28	1.26	-1.69	1.53e-04	2.07e-03	yes	down
gene2151	111.00	88.00	59.00	8.00	3.00	24.00	10.690	9.920	5.484	0.958	0.511	3.993	8.49	1.74	-2.23	1.54e-04	2.08e-03	yes	down
gene8705	129.00	110.00	42.00	10.00	9.00	23.00	5.888	5.791	1.852	0.564	0.722	1.777	4.33	0.99	-2.02	1.55e-04	2.09e-03	yes	down
gene5740	742.00	705.00	509.00	187.00	193.00	167.00	33.389	36.577	22.138	10.337	15.319	12.739	30.09	12.77	-1.23	1.55e-04	2.09e-03	yes	down
gene11222	1130.00	981.00	1031.00	318.00	359.00	276.00	60.417	60.629	53.272	20.943	33.900	25.093	57.78	26.62	-1.12	1.55e-04	2.09e-03	yes	down
gene8500	4100.00	3738.00	3620.00	1437.00	1132.00	920.00	206.115	217.007	175.875	88.897	100.456	78.556	197.94	89.65	-1.14	1.55e-04	2.09e-03	yes	down
gene8376	1947.00	1812.00	1534.00	382.00	601.00	524.00	176.976	192.516	134.598	43.320	97.043	82.142	165.60	73.48	-1.17	1.56e-04	2.09e-03	yes	down
gene5841	423.00	404.00	493.00	112.00	108.00	147.00	30.903	34.317	34.786	10.149	13.974	18.402	33.39	13.98	-1.25	1.59e-04	2.13e-03	yes	down
gene2649	162.57	186.68	166.37	28.12	34.43	54.96	54.849	78.992	53.865	12.801	21.396	34.878	61.68	22.49	-1.45	1.60e-04	2.14e-03	yes	down
gene9230	5347.00	4457.00	5835.00	13762.00	6074.00	6171.00	74.671	71.118	78.831	233.655	148.903	144.426	75.18	177.50	1.24	1.62e-04	2.16e-03	yes	up
gene6134	32.00	29.00	29.00	83.00	101.00	30.00	0.811	0.841	0.714	2.571	4.508	1.285	0.78	2.83	1.73	1.63e-04	2.17e-03	yes	up
gene2094	597.00	490.00	735.00	115.00	163.00	201.00	25.407	24.024	30.228	6.002	12.230	14.484	26.82	10.72	-1.31	1.64e-04	2.18e-03	yes	down
gene10449	1624.00	1580.00	1910.00	613.00	527.00	477.00	80.399	90.304	91.379	37.336	46.043	40.102	87.50	41.14	-1.09	1.66e-04	2.20e-03	yes	down
gene10685	245.00	283.00	136.00	46.00	56.00	47.00	22.538	30.441	12.075	5.285	9.154	7.462	20.94	7.27	-1.51	1.66e-04	2.20e-03	yes	down
gene7857	711.00	580.00	820.00	1652.00	810.00	816.00	18.806	17.597	20.971	53.344	37.686	36.334	19.26	42.81	1.15	1.67e-04	2.21e-03	yes	up
gene1728	382.00	401.00	672.00	526.00	1017.00	824.00	62.903	78.908	106.593	110.781	300.881	240.634	84.19	215.18	1.35	1.68e-04	2.22e-03	yes	up
gene8518	1029.00	957.00	1154.00	400.00	255.00	313.00	46.671	50.056	50.585	22.287	20.400	24.066	49.16	22.19	-1.14	1.68e-04	2.22e-03	yes	down
gene3314	107.00	79.00	96.00	310.00	177.00	89.00	6.485	5.548	5.625	23.192	18.968	9.196	5.88	17.46	1.55	1.71e-04	2.25e-03	yes	up
gene4732	2.00	2.00	9.00	35.00	26.00	4.00	0.134	0.159	0.594	2.938	3.126	0.460	0.32	2.24	2.50	1.71e-04	2.25e-03	yes	up
gene10951	2140.00	2011.00	2134.00	4789.00	2598.00	2374.00	65.442	70.614	63.103	179.039	139.823	122.415	66.10	148.35	1.17	1.73e-04	2.27e-03	yes	up
gene3822	1729.00	1528.00	2006.00	751.00	416.00	413.00	135.480	139.425	151.785	73.096	57.788	55.550	142.82	62.51	-1.19	1.74e-04	2.28e-03	yes	down
gene6988	4715.00	4340.00	15266.00	13950.00	24447.00	12517.00	622.942	678.576	1944.803	2331.605	5774.307	2897.141	1139.07	3674.39	1.69	1.74e-04	2.28e-03	yes	up
gene5331	1342.00	1267.00	1261.00	279.00	323.00	488.00	159.666	177.693	144.721	41.806	68.560	101.208	159.40	69.11	-1.20	1.76e-04	2.30e-03	yes	down
gene9776	33.00	23.00	13.00	75.00	49.00	37.00	1.390	1.121	0.533	3.879	3.637	2.644	0.99	3.42	1.70	1.78e-04	2.32e-03	yes	up
gene4894	2987.00	2927.00	3131.00	824.00	966.00	1004.00	209.491	238.472	212.100	71.591	119.959	120.499	219.12	103.02	-1.09	1.78e-04	2.32e-03	yes	down
gene6794	500.00	430.00	536.00	181.00	118.00	127.00	32.275	32.197	33.428	14.449	13.475	14.003	32.69	13.98	-1.22	1.79e-04	2.32e-03	yes	down
gene6590	1007.00	816.00	1019.00	2521.00	1139.00	986.00	27.082	25.163	26.495	82.770	53.864	44.641	26.29	61.26	1.22	1.81e-04	2.35e-03	yes	up
gene6200	6.00	5.00	1.00	31.00	21.00	4.00	0.383	0.364	0.060	2.419	2.341	0.428	0.26	1.78	2.41	1.82e-04	2.35e-03	yes	up
gene7659	212.00	148.00	193.00	588.00	209.00	239.00	8.712	7.005	7.668	29.641	15.132	16.625	7.81	20.72	1.40	1.85e-04	2.38e-03	yes	up
gene2562	752.00	680.00	548.00	132.00	126.00	243.00	69.183	73.145	48.663	15.157	20.599	38.571	62.61	24.19	-1.37	1.85e-04	2.38e-03	yes	down
gene8439	3939.00	3396.00	2842.00	6641.00	11881.00	2820.00	639.316	658.260	444.416	1377.636	3463.590	811.057	571.32	1912.34	1.74	1.85e-04	2.38e-03	yes	up
gene6838	3948.00	3698.00	5055.00	1181.00	1133.00	1496.00	163.702	176.619	202.611	60.080	82.820	105.019	182.26	81.59	-1.16	1.86e-04	2.38e-03	yes	down
gene10096	2025.00	1982.00	3125.00	685.00	792.00	680.00	31.322	35.045	46.761	12.890	21.508	17.632	38.27	17.27	-1.14	1.86e-04	2.38e-03	yes	down
gene6299	55.00	58.00	84.00	204.00	88.00	94.00	3.644	4.455	5.373	16.715	10.312	10.641	4.54	12.68	1.46	1.86e-04	2.38e-03	yes	up
gene7235	907.00	931.00	1434.00	1855.00	2459.00	1012.00	124.914	151.997	190.405	323.815	605.972	244.692	157.74	395.38	1.33	1.87e-04	2.38e-03	yes	up
gene6759	22.00	21.00	26.00	74.00	38.00	34.00	0.463	0.514	0.533	1.908	1.420	1.210	0.50	1.53	1.43	1.87e-04	2.38e-03	yes	up
gene10366	1077.00	847.00	1082.00	2409.00	1059.00	1207.00	23.509	21.175	22.842	64.093	40.626	44.277	22.56	50.04	1.15	1.87e-04	2.38e-03	yes	up
gene2806	647.00	510.00	528.00	100.00	131.00	200.00	115.748	109.517	90.966	22.995	42.207	63.804	104.52	42.04	-1.31	1.88e-04	2.39e-03	yes	down
gene7991	955.00	758.00	1266.00	287.00	339.00	247.00	30.262	27.592	38.791	11.126	18.905	13.200	32.69	14.40	-1.18	1.89e-04	2.40e-03	yes	down
gene2784	3416.00	3246.00	3757.00	6743.00	7738.00	3060.00	87.802	95.656	93.391	211.538	349.764	132.382	92.26	234.21	1.34	1.89e-04	2.40e-03	yes	up
gene6019	2603.00	2255.00	3392.00	5943.00	5086.00	2444.00	39.776	39.379	50.132	110.450	136.448	62.615	43.57	104.61	1.26	1.92e-04	2.44e-03	yes	up
gene3472	229.00	251.00	213.00	89.00	39.00	39.00	14.458	18.363	12.991	6.942	4.359	4.196	15.07	5.22	-1.51	1.93e-04	2.44e-03	yes	down
gene6237	2320.00	2029.00	2054.00	7265.00	5866.00	1310.00	91.365	91.976	78.197	350.769	407.091	87.270	86.57	289.07	1.74	1.94e-04	2.46e-03	yes	up
gene9	9.00	14.00	179.00	407.00	800.00	111.00	2.753	5.333	52.607	166.678	449.273	63.311	22.36	230.96	3.36	1.95e-04	2.46e-03	yes	up
gene5360	17.00	16.00	31.00	83.00	41.00	28.00	1.140	1.242	2.002	6.889	4.870	3.212	1.50	5.08	1.70	1.97e-04	2.48e-03	yes	up
gene1241	36.60	23.04	4.13	1.15	0.00	3.09	1.060	0.766	0.111	0.045	0.000	0.150	0.61	0.06	-2.14	2.03e-04	2.55e-03	yes	down
gene2669	4.86	0.00	29.01	42.33	46.54	61.39	0.339	0.000	1.942	3.628	5.704	7.280	0.84	5.45	2.56	2.03e-04	2.55e-03	yes	up
gene3940	174.00	176.50	167.00	20.50	50.00	5.00	24.561	29.563	22.721	3.673	12.629	1.242	25.36	5.97	-2.07	2.09e-04	2.62e-03	yes	down
gene1239	716.00	656.00	326.00	59.00	42.00	186.00	53.175	56.659	23.375	5.437	5.530	23.669	42.95	11.06	-1.95	2.09e-04	2.62e-03	yes	down
gene3934	174.00	176.50	167.00	20.50	50.00	5.00	24.561	29.563	22.721	3.673	12.629	1.242	25.36	5.97	-2.07	2.10e-04	2.62e-03	yes	down
gene7740	409.00	304.00	292.00	124.00	75.00	73.00	29.977	25.910	20.669	11.269	9.739	9.164	25.25	10.10	-1.31	2.10e-04	2.62e-03	yes	down
gene9486	1032.00	804.00	928.00	1844.00	1173.00	985.00	33.932	30.375	29.504	74.179	67.900	54.661	31.20	66.06	1.08	2.13e-04	2.65e-03	yes	up
gene10079	508.00	483.00	619.00	169.00	100.00	180.00	24.249	26.611	28.558	9.916	8.419	14.581	26.58	10.84	-1.29	2.14e-04	2.66e-03	yes	down
gene10702	3138.00	3311.00	2891.00	719.00	720.00	1225.00	113.360	137.548	100.968	31.809	45.807	74.766	115.89	49.74	-1.22	2.14e-04	2.66e-03	yes	down
gene8497	1069.00	1045.00	1023.00	372.00	339.00	265.00	96.015	109.676	88.702	41.663	54.076	41.034	97.33	45.69	-1.09	2.15e-04	2.67e-03	yes	down
gene6222	16845.00	16939.00	23951.00	4737.00	6282.00	5656.00	573.857	663.220	788.869	197.501	376.827	325.303	681.77	297.61	-1.20	2.16e-04	2.67e-03	yes	down
gene10817	12.00	9.00	18.00	0.00	2.00	1.00	3.626	3.381	5.223	0.000	1.108	0.567	4.16	0.55	-2.71	2.16e-04	2.68e-03	yes	down
gene8334	1115.00	1115.00	1201.00	405.00	381.00	276.00	54.956	63.450	57.206	24.553	33.141	23.102	58.34	27.02	-1.11	2.19e-04	2.71e-03	yes	down
gene4636	942.00	907.00	915.00	288.00	311.00	259.00	61.335	68.503	57.548	23.192	35.831	28.797	62.04	29.20	-1.08	2.19e-04	2.71e-03	yes	down
gene11289	1607.00	1527.00	856.00	425.00	245.00	409.00	92.212	101.400	47.455	30.080	24.846	39.974	78.04	31.34	-1.31	2.22e-04	2.73e-03	yes	down
gene3209	3886.00	3468.00	1593.00	268.00	905.00	605.00	240.609	248.830	95.293	20.495	99.086	63.900	188.15	60.50	-1.64	2.23e-04	2.74e-03	yes	down
gene10419	663.00	611.00	948.00	1539.00	855.00	892.00	26.066	27.648	36.024	74.179	59.232	59.318	30.30	64.54	1.09	2.23e-04	2.74e-03	yes	up
gene9229	819.00	619.00	915.00	2909.00	594.00	1258.00	24.418	21.184	26.384	106.015	31.173	63.236	24.20	67.47	1.48	2.24e-04	2.74e-03	yes	up
gene2425	24.00	15.00	29.00	55.00	37.00	39.00	0.900	0.644	1.047	2.526	2.441	2.473	0.88	2.48	1.40	2.25e-04	2.75e-03	yes	up
gene6854	721.00	553.00	605.00	1448.00	651.00	803.00	31.999	28.292	25.952	78.918	50.950	60.399	28.61	63.74	1.15	2.25e-04	2.75e-03	yes	up
gene9415	8.00	7.00	20.00	65.90	24.00	17.00	2.824	3.110	6.772	31.505	15.630	11.326	4.40	19.92	2.15	2.27e-04	2.77e-03	yes	up
gene6949	730.00	644.00	777.00	164.00	258.00	186.00	41.469	42.331	42.645	11.493	25.892	17.996	42.17	18.38	-1.19	2.29e-04	2.79e-03	yes	down
gene3533	265.00	229.00	735.00	438.00	1015.00	1013.00	64.684	68.400	172.494	140.404	450.581	451.476	106.53	341.17	1.68	2.31e-04	2.81e-03	yes	up
gene6844	794.00	713.00	598.00	248.00	214.00	137.00	59.945	62.628	43.601	23.237	28.632	17.739	54.57	23.38	-1.22	2.31e-04	2.81e-03	yes	down
gene2986	26.00	14.00	16.00	0.00	3.00	3.00	4.472	2.886	2.657	0.000	0.934	0.921	3.31	0.60	-2.29	2.34e-04	2.83e-03	yes	down
gene9692	262.00	179.00	282.00	656.00	267.00	311.00	12.178	9.593	12.669	37.461	21.882	24.515	11.59	28.20	1.28	2.35e-04	2.84e-03	yes	up
gene1967	1164.00	1041.00	972.00	288.00	401.00	232.00	106.661	111.516	85.975	32.929	65.273	36.676	100.29	45.06	-1.15	2.37e-04	2.87e-03	yes	down
gene9977	683.00	510.00	618.00	1884.00	487.00	964.00	7.394	6.305	6.470	24.768	9.253	17.471	6.72	17.26	1.35	2.38e-04	2.88e-03	yes	up
gene7102	358.00	322.00	504.00	125.00	88.00	119.00	27.955	29.282	38.007	12.120	12.180	15.951	32.15	13.32	-1.27	2.39e-04	2.88e-03	yes	down
gene11233	257.00	184.00	321.00	46.00	88.00	35.00	32.623	27.601	39.305	7.372	19.952	7.772	33.65	11.77	-1.51	2.40e-04	2.88e-03	yes	down
gene898	2661.00	2456.00	3535.00	5152.00	3437.00	3692.00	55.678	58.826	71.535	131.348	126.360	129.781	62.61	129.17	1.04	2.41e-04	2.89e-03	yes	up
gene7742	419.00	418.00	296.00	77.00	110.00	109.00	31.420	36.465	21.443	7.166	14.621	14.013	29.15	11.80	-1.30	2.42e-04	2.90e-03	yes	down
gene10733	593.00	516.00	827.00	1027.00	1285.00	632.00	29.879	30.020	40.271	63.672	114.292	54.083	33.85	77.92	1.20	2.42e-04	2.90e-03	yes	up
gene5098	1481.00	1383.00	1440.00	156.00	384.00	475.00	233.705	260.282	218.953	31.415	108.763	132.596	236.06	88.72	-1.41	2.44e-04	2.92e-03	yes	down
gene10372	259.00	225.00	186.00	70.00	55.00	55.00	33.825	34.756	23.426	11.556	12.840	12.579	30.17	12.31	-1.29	2.47e-04	2.95e-03	yes	down
gene10034	1434.00	1233.00	1603.00	1869.00	2242.00	1720.00	94.180	93.946	101.693	151.826	260.530	192.974	96.95	201.37	1.05	2.47e-04	2.95e-03	yes	up
gene8041	5.00	8.00	16.00	27.00	51.00	13.00	0.846	1.625	2.616	5.867	15.555	3.918	1.75	8.56	2.23	2.48e-04	2.96e-03	yes	up
gene6141	12.00	7.00	101.00	246.00	47.00	335.68	2.414	1.700	19.542	64.039	17.075	121.324	8.67	65.66	2.91	2.53e-04	3.01e-03	yes	up
gene2819	369.00	349.00	508.00	1231.00	492.00	427.00	27.313	30.039	36.316	113.020	64.525	54.158	31.53	78.49	1.31	2.56e-04	3.03e-03	yes	up
gene7254	752.00	746.00	465.00	200.00	193.00	155.00	16.623	18.886	9.942	5.393	7.497	5.759	14.77	6.22	-1.23	2.56e-04	3.03e-03	yes	down
gene5494	3647.00	3546.00	3376.00	992.00	1264.00	1025.00	203.621	229.000	182.123	68.276	124.679	97.408	203.07	96.37	-1.07	2.59e-04	3.07e-03	yes	down
gene2287	1527.00	1297.00	1145.00	255.00	506.00	312.00	223.870	226.011	161.797	47.530	132.924	80.579	201.05	86.67	-1.21	2.60e-04	3.07e-03	yes	down
gene7247	484.00	436.00	712.00	763.00	747.00	749.00	25.514	26.564	36.276	49.537	69.544	67.133	29.89	61.73	1.04	2.61e-04	3.08e-03	yes	up
gene6832	391.00	328.00	435.00	922.00	437.00	439.00	15.296	14.767	16.442	44.207	30.114	29.044	15.57	34.77	1.15	2.64e-04	3.11e-03	yes	up
gene3508	483.00	461.00	525.00	100.00	137.00	168.00	66.119	74.789	69.291	17.342	33.552	40.359	69.90	29.91	-1.22	2.66e-04	3.13e-03	yes	down
gene4302	698.00	700.00	817.00	150.00	278.00	173.00	100.389	119.567	113.265	27.402	71.612	43.785	110.98	47.44	-1.22	2.66e-04	3.13e-03	yes	down
gene8607	352.00	249.00	369.00	752.00	650.00	265.00	21.674	17.766	21.957	57.204	70.777	27.834	20.62	52.81	1.35	2.69e-04	3.16e-03	yes	up
gene4022	148.00	152.00	165.00	587.00	556.00	79.00	13.844	16.626	14.893	68.536	92.398	12.750	15.07	59.53	1.97	2.72e-04	3.19e-03	yes	up
gene8736	220.00	187.00	130.00	5.00	13.00	51.00	41.656	42.630	23.697	1.218	4.434	17.289	35.16	7.24	-2.26	2.73e-04	3.20e-03	yes	down
gene1952	23.47	49.70	8.75	4.43	0.00	3.34	1.381	3.381	0.493	0.322	0.000	0.332	1.64	0.22	-2.46	2.78e-04	3.25e-03	yes	down
gene4812	26.00	20.00	30.00	71.00	36.00	41.00	1.755	1.569	1.952	5.921	4.297	4.721	1.77	5.00	1.44	2.79e-04	3.25e-03	yes	up
gene1836	29.00	25.00	36.00	73.00	148.00	26.00	17.354	19.662	20.649	62.221	167.833	31.035	19.29	88.53	2.19	2.80e-04	3.26e-03	yes	up
gene9008	1406.00	1159.00	2619.00	4559.00	2831.00	1636.00	47.117	44.638	84.858	186.958	167.048	92.548	60.64	151.24	1.32	2.82e-04	3.28e-03	yes	up
gene6213	1.00	0.00	2.00	19.00	5.00	2.00	0.053	0.000	0.101	1.173	0.436	0.171	0.06	0.62	2.20	2.85e-04	3.31e-03	yes	up
gene5213	222.00	172.00	402.00	15.00	56.00	67.00	12.641	11.330	22.118	1.057	5.629	6.498	15.83	4.28	-1.86	2.87e-04	3.33e-03	yes	down
gene5263	2024.00	1838.00	8182.00	7614.00	12470.00	6368.00	175.550	186.100	685.124	822.657	1919.991	951.062	371.26	1234.75	1.73	2.88e-04	3.33e-03	yes	up
gene6596	654.00	520.00	812.00	1788.00	564.00	984.00	5.639	5.109	6.772	18.704	8.531	14.185	5.91	13.86	1.22	2.88e-04	3.33e-03	yes	up
gene6837	2043.00	1952.00	2325.00	781.00	691.00	609.00	91.748	101.073	100.918	43.078	54.724	46.354	98.00	48.04	-1.03	2.89e-04	3.34e-03	yes	down
gene6436	192.00	189.00	572.00	15.00	39.00	84.00	21.184	24.509	60.879	2.078	7.659	16.101	37.18	8.27	-2.15	2.91e-04	3.35e-03	yes	down
gene10965	1036.00	1061.00	1212.00	303.00	307.00	408.00	46.618	55.043	52.708	16.751	24.360	31.120	51.43	23.74	-1.11	2.92e-04	3.36e-03	yes	down
gene6667	375.00	276.00	292.00	69.00	72.00	110.00	54.974	48.094	41.267	12.863	18.918	28.412	47.74	19.69	-1.27	2.99e-04	3.43e-03	yes	down
gene8400	1479.00	1282.00	1571.00	4153.00	1274.00	1973.00	23.901	23.687	24.563	81.650	36.155	53.473	24.09	57.55	1.25	2.99e-04	3.43e-03	yes	up
gene5613	295.00	239.00	1647.00	2442.00	2061.00	1160.00	10.093	9.397	54.489	102.280	124.193	67.026	26.66	98.91	1.89	3.04e-04	3.48e-03	yes	up
gene8225	452.00	397.00	1013.00	76.00	185.00	137.00	42.618	43.797	92.194	8.949	30.999	22.310	61.70	20.54	-1.58	3.04e-04	3.48e-03	yes	down
gene4916	2658.00	2437.00	3347.00	5182.00	3928.00	2956.00	111.026	117.260	135.141	265.590	289.237	209.054	122.00	256.28	1.07	3.05e-04	3.49e-03	yes	up
gene8605	0.00	2.00	1.00	11.00	7.00	3.00	0.000	0.159	0.070	0.950	0.872	0.364	0.07	0.74	2.28	3.06e-04	3.49e-03	yes	up
gene7302	435.00	454.00	379.00	59.00	153.00	87.00	74.314	92.872	62.368	12.917	47.015	26.421	75.34	28.64	-1.39	3.09e-04	3.52e-03	yes	down
gene3676	582.00	552.00	440.00	138.00	188.00	84.00	42.939	47.356	31.355	12.630	24.572	10.620	39.88	16.07	-1.31	3.09e-04	3.52e-03	yes	down
gene1908	2600.00	2359.00	2243.00	3733.00	4518.00	2456.00	193.715	204.435	161.394	345.036	596.420	313.634	184.70	420.79	1.19	3.12e-04	3.54e-03	yes	up
gene11108	156.00	200.00	112.00	51.00	25.00	33.00	23.322	35.569	16.140	9.701	6.700	8.703	24.26	8.38	-1.52	3.14e-04	3.56e-03	yes	down
gene54	77.00	49.00	103.00	170.00	89.00	137.00	14.824	11.367	19.089	42.263	30.924	47.275	15.40	39.95	1.37	3.15e-04	3.56e-03	yes	up
gene2756	326.00	268.00	350.00	474.00	852.00	301.00	27.233	26.116	28.236	49.277	126.298	43.250	27.28	73.59	1.43	3.15e-04	3.56e-03	yes	up
gene8306	105.00	78.00	56.00	281.00	112.00	104.00	5.185	4.446	2.677	17.074	9.764	8.725	4.02	12.03	1.56	3.17e-04	3.58e-03	yes	up
gene9301	1436.00	1362.00	1433.00	464.00	329.00	533.00	39.500	42.976	38.117	15.587	15.916	24.697	40.01	18.49	-1.11	3.23e-04	3.64e-03	yes	down
gene11071	1034.00	893.00	590.00	138.00	306.00	78.00	104.897	106.229	57.759	17.530	55.234	13.703	87.48	29.16	-1.58	3.26e-04	3.67e-03	yes	down
gene2677	4.00	1.00	1.00	32.00	10.00	1.00	0.258	0.075	0.060	2.508	1.121	0.107	0.13	1.30	2.62	3.29e-04	3.70e-03	yes	up
gene2096	115.00	130.00	109.00	30.00	24.00	35.00	23.536	32.178	21.464	7.963	8.880	12.889	25.33	9.79	-1.36	3.29e-04	3.70e-03	yes	down
gene7370	487.00	414.00	1110.00	165.00	174.00	167.00	42.404	42.088	93.301	17.898	26.889	25.040	61.54	23.14	-1.41	3.33e-04	3.73e-03	yes	down
gene9878	1044.54	865.02	1418.08	2348.00	1016.00	1589.75	25.006	23.734	32.834	68.572	42.768	64.018	27.58	58.41	1.08	3.34e-04	3.74e-03	yes	up
gene9340	3993.00	3802.00	3463.00	6592.00	5073.00	4363.00	128.879	140.966	108.073	260.242	288.228	237.594	124.62	262.80	1.08	3.44e-04	3.84e-03	yes	up
gene7477	62.00	35.00	50.00	152.00	63.00	72.00	1.069	0.691	0.835	3.189	1.905	2.088	0.87	2.42	1.38	3.45e-04	3.85e-03	yes	up
gene4141	589.00	369.00	519.00	110.00	167.00	133.00	301.774	245.440	254.886	79.097	160.834	133.731	267.25	123.62	-1.11	3.46e-04	3.86e-03	yes	down
gene2122	972.00	902.00	981.00	275.00	288.00	336.00	105.182	114.682	102.427	37.345	55.508	63.119	106.98	51.42	-1.06	3.47e-04	3.86e-03	yes	down
gene10444	725.00	609.00	923.00	1377.00	958.00	806.00	39.509	38.371	48.602	92.462	92.211	74.713	42.61	86.93	1.03	3.55e-04	3.95e-03	yes	up
gene4946	43.00	32.00	67.00	136.00	55.00	84.00	2.156	1.849	3.250	8.393	4.870	7.151	2.48	6.82	1.42	3.55e-04	3.95e-03	yes	up
gene9265	13922.00	13462.00	27135.00	24746.00	31271.00	26130.00	482.233	536.012	908.715	1049.244	1907.387	1528.389	659.44	1487.68	1.17	3.58e-04	3.97e-03	yes	up
gene5087	440.00	478.00	254.00	119.00	102.00	92.00	14.450	18.036	8.060	4.783	5.891	5.096	13.11	5.26	-1.30	3.58e-04	3.97e-03	yes	down
gene1665	1171.00	1030.00	1500.00	1729.00	1676.00	1452.00	54.529	55.324	67.510	98.948	137.681	114.676	59.67	116.93	0.97	3.62e-04	4.01e-03	no	up
gene464	8830.73	7731.83	14344.32	24575.28	13572.74	11092.15	200.449	201.044	314.900	680.156	541.534	423.300	243.88	554.29	1.18	3.66e-04	4.05e-03	yes	up
gene2758	1189.00	979.00	1106.00	2056.00	1170.00	1303.00	47.651	45.171	42.847	101.044	82.634	88.362	45.10	90.90	1.01	3.71e-04	4.10e-03	yes	up
gene3394	28.00	46.00	48.00	136.00	65.00	53.00	4.971	9.798	8.201	31.012	20.774	16.765	7.63	23.16	1.59	3.72e-04	4.10e-03	yes	up
gene9943	2514.00	2252.00	2720.00	4325.00	3146.00	2816.00	60.382	61.983	63.183	126.717	132.849	113.766	61.92	124.83	1.01	3.74e-04	4.12e-03	yes	up
gene7326	1338.00	1155.00	1256.00	420.00	442.00	341.00	78.163	78.105	70.891	30.268	45.632	33.936	75.40	36.61	-1.04	3.76e-04	4.13e-03	yes	down
gene10595	267.00	258.00	416.00	87.00	105.00	52.00	34.672	39.622	52.094	14.279	24.373	11.819	42.73	16.95	-1.33	3.77e-04	4.13e-03	yes	down
gene463	2.00	2.00	3.00	15.00	9.00	5.00	0.098	0.112	0.141	0.887	0.760	0.407	0.12	0.70	1.87	3.78e-04	4.14e-03	yes	up
gene5547	1814.00	1495.00	2472.00	579.00	700.00	524.00	85.343	81.141	112.400	33.484	58.099	41.826	94.31	44.40	-1.09	3.79e-04	4.14e-03	yes	down
gene6079	750.00	737.00	881.00	217.00	213.00	291.00	53.763	61.395	61.000	19.277	27.038	35.713	58.77	26.95	-1.12	3.81e-04	4.16e-03	yes	down
gene7830	1498.00	1355.00	1646.00	1876.00	3688.00	1553.00	64.346	67.065	68.345	98.912	279.323	112.995	66.67	164.51	1.30	3.81e-04	4.16e-03	yes	up
gene10481	135.00	125.00	74.00	215.00	184.00	163.00	15.813	17.252	8.362	31.702	38.446	33.261	13.43	34.47	1.35	3.82e-04	4.16e-03	yes	up
gene1278	830.61	709.32	496.38	143.38	102.00	256.59	27.964	27.442	16.161	5.903	6.040	14.581	23.35	8.61	-1.43	3.82e-04	4.16e-03	yes	down
gene3416	379.00	327.00	453.00	753.00	698.00	331.00	20.748	20.708	23.969	50.809	67.514	30.831	21.95	50.35	1.19	3.83e-04	4.16e-03	yes	up
gene7278	136.00	147.00	132.50	31.50	38.00	37.50	9.505	11.937	8.946	2.732	4.708	4.486	10.02	3.94	-1.32	3.84e-04	4.17e-03	yes	down
gene7283	136.00	147.00	132.50	31.50	38.00	37.50	9.505	11.937	8.946	2.732	4.708	4.486	10.02	3.94	-1.32	3.85e-04	4.17e-03	yes	down
gene11004	511.00	470.00	635.00	191.00	153.00	152.00	38.707	41.425	46.449	17.951	20.537	19.741	42.44	19.38	-1.13	3.86e-04	4.17e-03	yes	down
gene2187	327.00	294.00	311.00	1339.00	837.00	149.00	23.741	24.808	21.806	120.518	107.642	18.531	23.33	84.86	1.86	3.92e-04	4.24e-03	yes	up
gene11271	498.00	360.00	648.00	1129.00	459.00	738.00	14.164	11.750	17.821	39.217	22.966	35.360	14.83	32.51	1.13	3.93e-04	4.24e-03	yes	up
gene1922	2427.00	1918.00	243.00	84.00	196.00	311.00	255.334	236.874	24.674	11.081	36.715	56.738	162.66	33.79	-2.26	3.93e-04	4.24e-03	yes	down
gene4237	373.00	362.00	110.00	45.00	43.00	78.00	38.707	44.078	11.019	5.849	7.946	14.024	29.85	9.07	-1.71	3.98e-04	4.29e-03	yes	down
gene3383	538.00	498.00	244.00	89.00	136.00	35.00	31.269	33.504	13.705	6.378	13.974	3.469	25.30	8.07	-1.64	4.03e-04	4.33e-03	yes	down
gene8309	1146.00	1062.00	1513.00	241.00	439.00	385.00	76.818	82.616	97.970	19.994	52.084	44.106	86.54	38.29	-1.17	4.03e-04	4.33e-03	yes	down
gene1229	259.00	182.00	325.00	400.00	378.00	317.00	127.355	115.794	153.193	274.968	348.681	304.631	133.67	309.10	1.21	4.04e-04	4.33e-03	yes	up
gene2338	364.00	282.00	90.00	29.00	29.00	69.00	128.398	125.218	30.460	13.867	18.881	45.990	90.44	25.42	-1.83	4.05e-04	4.33e-03	yes	down
gene3296	800.00	798.00	9761.00	18456.00	47727.00	3115.00	146.580	175.722	1722.168	4352.769	15757.813	1019.351	750.69	7204.03	3.26	4.05e-04	4.33e-03	yes	up
gene9076	896.00	727.00	1030.00	2747.00	1006.00	841.00	33.318	31.104	37.030	125.158	65.908	52.863	34.06	82.86	1.28	4.06e-04	4.33e-03	yes	up
gene10601	70.00	65.00	35.00	4.00	10.00	15.00	25.460	29.843	12.216	1.980	6.725	10.341	21.76	6.16	-1.81	4.06e-04	4.33e-03	yes	down
gene4611	585.00	583.00	488.00	212.00	161.00	102.00	54.484	63.506	43.873	24.652	26.640	16.401	53.17	22.80	-1.22	4.12e-04	4.38e-03	yes	down
gene5558	238.00	200.00	201.00	36.00	70.00	54.00	18.583	18.186	15.154	3.494	9.689	7.237	17.17	6.75	-1.33	4.14e-04	4.39e-03	yes	down
gene9124	971.00	939.00	929.00	299.00	343.00	129.00	64.141	71.968	59.279	24.437	40.090	14.559	64.64	26.72	-1.27	4.14e-04	4.39e-03	yes	down
gene8529	882.00	788.00	791.00	2105.00	937.00	839.00	15.884	16.234	13.776	46.142	29.629	25.350	15.19	34.16	1.16	4.14e-04	4.39e-03	yes	up
gene7313	618.00	494.00	661.00	908.00	933.00	604.00	16.089	14.739	16.634	28.844	42.705	26.464	15.89	32.82	1.04	4.17e-04	4.41e-03	yes	up
gene8898	1848.00	1601.00	1506.00	373.00	620.00	494.00	262.461	269.893	206.183	67.246	157.670	123.379	243.41	115.18	-1.08	4.19e-04	4.43e-03	yes	down
gene9236	1563.00	1277.00	1777.00	3025.00	1620.00	1810.00	39.197	36.708	43.098	92.570	71.437	76.383	39.93	80.43	1.01	4.22e-04	4.46e-03	yes	up
gene10646	437.00	420.00	490.00	47.00	171.00	68.00	56.106	63.739	60.668	7.623	39.231	15.277	60.11	20.71	-1.53	4.23e-04	4.47e-03	yes	down
gene1699	397.00	332.00	289.00	56.00	110.00	95.00	86.697	88.053	60.718	15.927	43.515	37.533	77.28	31.92	-1.27	4.24e-04	4.47e-03	yes	down
gene5663	557.00	534.00	554.00	222.00	142.00	139.00	28.249	31.281	27.159	13.858	12.716	11.979	28.74	12.89	-1.15	4.30e-04	4.53e-03	yes	down
gene8398	2574.00	2210.00	2830.00	5614.00	4015.00	2151.00	78.929	77.806	83.912	210.454	216.666	111.218	80.48	182.12	1.18	4.31e-04	4.53e-03	yes	up
gene3538	45.00	49.00	10.00	4.00	6.00	2.00	1.880	2.354	0.403	0.206	0.436	0.139	1.46	0.26	-2.10	4.32e-04	4.53e-03	yes	down
gene3655	1239.00	977.00	1419.00	2919.00	1094.00	1561.00	25.051	22.604	27.743	71.886	38.857	53.002	25.34	54.88	1.11	4.32e-04	4.53e-03	yes	up
gene8573	9.00	6.00	11.00	51.00	22.00	8.00	0.891	0.691	1.047	6.306	3.861	1.370	0.89	3.96	2.04	4.33e-04	4.53e-03	yes	up
gene11137	1288.00	1296.00	1278.00	303.00	409.00	469.00	115.231	135.465	110.377	33.798	64.986	72.325	119.43	56.21	-1.09	4.35e-04	4.55e-03	yes	down
gene1415	43.00	15.00	44.00	9.00	4.00	3.00	47.384	22.697	46.650	14.951	8.631	7.012	39.74	10.37	-1.93	4.39e-04	4.58e-03	yes	down
gene1826	506.00	518.00	433.00	152.00	167.00	112.00	48.934	58.649	40.411	18.372	28.707	18.724	48.61	21.99	-1.14	4.46e-04	4.65e-03	yes	down
gene8044	6.00	1.00	2.00	6.00	27.00	8.00	0.490	0.093	0.161	0.609	3.886	1.113	0.25	1.88	2.51	4.48e-04	4.66e-03	yes	up
gene4390	18.00	20.00	12.00	3.00	1.00	2.00	6.868	9.667	4.387	1.559	0.710	1.456	6.77	1.24	-2.36	4.48e-04	4.66e-03	yes	down
gene4570	381.00	315.00	274.00	48.00	121.00	60.00	132.389	137.604	91.359	22.574	77.565	39.331	118.44	46.39	-1.35	4.51e-04	4.68e-03	yes	down
gene9279	212.00	147.00	241.00	338.00	281.00	245.00	15.848	12.778	17.398	31.343	37.213	31.388	15.52	33.35	1.10	4.51e-04	4.68e-03	yes	up
gene10643	704.00	791.00	782.00	188.00	220.00	277.00	49.994	65.271	53.634	16.545	27.661	33.668	55.93	25.57	-1.13	4.53e-04	4.69e-03	yes	down
gene6104	1.00	0.00	1.00	10.00	7.00	1.00	0.018	0.000	0.010	0.170	0.174	0.021	0.01	0.13	1.04	4.54e-04	4.70e-03	yes	up
gene2705	3459.00	3254.00	3213.00	5555.00	4817.00	3503.00	95.846	103.436	86.096	187.988	234.799	163.492	94.43	196.37	1.06	4.63e-04	4.78e-03	yes	up
gene6745	142.00	123.00	134.00	253.00	187.00	158.00	5.942	5.931	5.424	12.989	13.799	11.198	5.74	12.71	1.13	4.64e-04	4.79e-03	yes	up
gene5283	2475.00	2221.00	2283.00	436.00	986.00	480.00	266.559	281.008	237.246	58.915	189.130	89.732	259.79	112.60	-1.21	4.66e-04	4.81e-03	yes	down
gene10631	1991.00	1489.00	1180.00	63.00	344.00	419.00	1087.786	1061.638	617.956	48.605	354.459	452.268	902.44	276.31	-1.71	4.69e-04	4.82e-03	yes	down
gene1578	1442.00	1404.00	1909.00	1724.00	2538.00	2235.00	237.437	276.282	302.825	363.104	750.877	652.693	273.74	583.64	1.09	4.73e-04	4.86e-03	yes	up
gene702	173.00	135.00	152.00	63.00	20.00	21.00	28.079	26.172	23.768	13.069	5.829	6.038	25.88	8.45	-1.60	4.73e-04	4.86e-03	yes	down
gene2559	558.00	438.00	1493.00	1139.00	2071.00	1161.00	177.875	174.312	456.883	487.555	1213.389	692.389	282.25	796.91	1.50	4.78e-04	4.90e-03	yes	up
gene7699	807.00	764.00	1378.00	350.00	293.00	261.00	41.487	45.376	68.456	22.153	26.590	22.802	52.84	23.86	-1.14	4.80e-04	4.91e-03	yes	down
gene8345	1937.00	1764.00	1355.00	5485.00	3529.00	1121.00	59.313	62.021	40.120	205.339	190.188	57.884	52.87	154.96	1.55	4.80e-04	4.91e-03	yes	up
gene8472	140.00	98.00	205.00	295.00	460.00	117.00	122.233	115.691	171.870	380.097	776.794	211.751	139.04	463.20	1.74	4.83e-04	4.94e-03	yes	up
gene10964	180.00	180.00	262.00	344.00	272.00	271.00	11.617	13.478	16.342	27.456	31.061	29.879	13.96	29.42	1.07	4.85e-04	4.94e-03	yes	up
gene2951	1293.00	1141.00	2829.00	2465.00	2794.00	2588.00	61.851	62.992	130.794	144.982	235.845	210.092	88.24	195.82	1.15	4.86e-04	4.95e-03	yes	up
gene10554	512.00	523.00	378.00	83.00	148.00	145.00	101.147	124.705	71.877	21.203	52.793	51.428	97.11	41.20	-1.23	4.86e-04	4.95e-03	yes	down
gene1625	232.00	217.00	435.00	427.00	529.00	369.00	15.688	17.037	28.417	35.742	63.317	42.661	20.90	47.23	1.17	4.88e-04	4.95e-03	yes	up
gene2152	1055.00	862.00	1216.00	1889.00	1255.00	1082.00	48.729	45.918	54.278	107.207	102.249	84.754	49.99	98.64	0.98	4.88e-04	4.95e-03	no	up
gene5534	1423.00	1225.00	2202.00	3306.00	2082.00	1645.00	25.719	25.331	38.500	72.755	66.107	49.908	30.43	63.49	1.06	4.89e-04	4.96e-03	yes	up
gene6736	1032.00	960.00	1543.00	530.00	197.00	131.00	40.925	43.825	59.148	25.772	13.762	8.789	48.68	16.48	-1.56	4.91e-04	4.97e-03	yes	down
gene1204	965.00	788.00	539.00	228.00	257.00	175.00	121.832	117.522	65.628	36.342	57.949	38.614	99.31	44.38	-1.16	4.95e-04	4.99e-03	yes	down
gene6063	258.00	281.00	374.00	99.00	85.00	86.00	23.545	29.983	32.945	11.269	13.774	13.542	29.02	12.82	-1.17	4.95e-04	4.99e-03	yes	down
gene8139	111.00	84.00	264.00	470.00	266.00	162.00	6.601	5.782	15.174	34.505	27.972	16.422	9.60	26.74	1.47	4.95e-04	4.99e-03	yes	up
gene11129	823.00	695.00	1325.00	1910.00	1235.00	951.00	24.837	24.080	38.661	70.444	65.584	48.377	29.84	62.02	1.05	5.00e-04	5.03e-03	yes	up
gene5309	11852.00	11861.00	16558.00	2951.00	3233.00	5328.00	803.944	933.963	1084.902	247.772	388.160	617.901	948.91	408.99	-1.21	5.03e-04	5.06e-03	yes	down
gene5800	139.00	118.00	131.00	42.00	19.00	37.00	11.617	11.498	10.566	4.362	2.815	5.321	11.18	4.13	-1.42	5.09e-04	5.12e-03	yes	down
gene11173	3999.00	3846.00	5893.00	6709.00	7645.00	4947.00	105.173	115.981	149.873	215.381	353.587	219.020	125.29	263.44	1.07	5.10e-04	5.12e-03	yes	up
gene6638	2833.00	2546.00	5072.00	5343.00	6138.00	3801.00	64.631	66.532	111.906	148.619	246.133	145.785	83.06	180.87	1.12	5.17e-04	5.18e-03	yes	up
gene3107	2940.00	2725.00	3113.00	7675.00	3041.00	3261.00	49.406	52.372	50.605	156.958	89.745	91.937	50.74	114.18	1.17	5.23e-04	5.23e-03	yes	up
gene10464	623.00	640.00	825.00	233.00	189.00	235.00	23.091	27.293	29.564	10.579	12.342	14.720	26.79	12.45	-1.10	5.23e-04	5.23e-03	yes	down
gene5880	515.00	410.00	436.00	166.00	123.00	132.00	71.793	67.793	58.595	29.346	30.687	32.330	65.61	30.72	-1.09	5.25e-04	5.24e-03	yes	down
gene8403	186.00	159.00	205.00	417.00	183.00	258.00	6.851	6.734	7.295	18.811	11.869	16.058	6.98	15.61	1.15	5.27e-04	5.26e-03	yes	up
gene4871	2418.00	2082.00	387.00	12727.00	4796.00	1246.00	35.883	35.316	5.555	229.696	124.953	31.003	24.25	133.17	2.45	5.34e-04	5.32e-03	yes	up
gene4896	21.00	31.00	7.00	1.00	3.00	2.00	1.630	2.811	0.523	0.099	0.411	0.268	1.56	0.26	-2.22	5.38e-04	5.35e-03	yes	down
gene10981	159.00	134.00	254.00	22.00	53.00	47.00	58.751	62.562	90.040	11.063	36.229	32.962	71.71	26.33	-1.44	5.39e-04	5.36e-03	yes	down
gene10456	2052.00	1979.00	2528.00	712.00	805.00	662.00	111.819	124.695	133.108	47.808	77.478	61.374	123.71	62.05	-0.99	5.42e-04	5.38e-03	no	down
gene9044	1882.00	1887.00	651.00	347.00	336.00	433.00	44.542	51.176	14.903	10.015	13.986	17.236	35.32	13.58	-1.37	5.44e-04	5.39e-03	yes	down
gene5739	927.00	905.00	1447.00	93.00	264.00	370.00	105.859	121.641	159.412	13.356	53.752	73.514	130.80	45.53	-1.52	5.44e-04	5.39e-03	yes	down
gene5050	706.00	671.00	509.00	160.00	216.00	181.00	17.826	19.419	12.427	4.927	9.590	7.686	16.26	7.36	-1.13	5.46e-04	5.40e-03	yes	down
gene8212	1920.00	1721.00	1248.00	598.00	399.00	112.00	155.266	162.188	97.457	60.125	57.227	15.566	135.49	45.47	-1.57	5.48e-04	5.41e-03	yes	down
gene5503	2131.00	1753.00	1871.00	4645.00	4619.00	1238.00	190.650	183.241	161.596	518.154	733.902	190.919	177.46	491.06	1.47	5.50e-04	5.42e-03	yes	up
gene5680	3630.00	3579.00	5859.00	5597.00	9149.00	4860.00	194.543	221.724	303.418	369.509	865.954	442.944	243.80	560.65	1.20	5.51e-04	5.42e-03	yes	up
gene6816	55.00	75.00	74.00	17.00	19.00	4.00	10.770	17.719	13.947	4.300	6.713	1.402	14.04	4.23	-1.71	5.51e-04	5.42e-03	yes	down
gene6450	761.00	680.00	1043.00	235.00	263.00	282.00	106.750	113.160	141.038	41.815	66.032	69.510	121.62	58.54	-1.05	5.52e-04	5.42e-03	yes	down
gene3039	1655.00	1495.00	635.00	257.00	120.00	440.00	62.992	65.477	23.365	11.986	8.045	28.316	48.76	15.66	-1.63	5.58e-04	5.47e-03	yes	down
gene1606	809.00	748.00	923.00	314.00	258.00	245.00	40.142	42.845	44.255	19.170	22.592	20.640	42.50	20.78	-1.03	5.59e-04	5.47e-03	yes	down
gene4751	162.00	165.00	129.00	48.00	42.00	32.00	23.599	28.563	18.113	8.886	10.960	8.211	23.01	9.38	-1.28	5.59e-04	5.47e-03	yes	down
gene3668	4286.00	3997.00	3860.00	7319.00	5624.00	4194.00	143.854	154.164	125.260	300.597	332.341	237.605	139.90	292.06	1.06	5.63e-04	5.51e-03	yes	up
gene7089	65.00	44.00	143.00	3.00	12.00	21.00	7.100	5.651	15.074	0.412	2.341	3.982	9.68	2.16	-2.11	5.65e-04	5.51e-03	yes	down
gene5308	622.00	535.00	108.00	12.00	53.00	94.00	91.187	93.227	15.265	2.239	13.924	24.280	63.10	12.97	-2.27	5.67e-04	5.53e-03	yes	down
gene9883	72.00	86.00	52.00	8.00	17.00	18.00	8.748	12.329	6.098	1.227	3.686	3.822	8.81	2.86	-1.59	5.72e-04	5.57e-03	yes	down
gene1571	208.00	198.00	338.00	67.00	78.00	59.00	14.913	16.495	23.406	5.957	9.901	7.237	18.59	7.69	-1.26	5.74e-04	5.58e-03	yes	down
gene11238	2534.00	2472.00	2445.00	4822.00	8369.00	1626.00	185.154	210.002	172.544	436.880	1083.230	203.530	187.80	584.84	1.64	5.74e-04	5.58e-03	yes	up
gene6747	50.00	42.00	36.00	9.00	12.00	5.00	12.205	12.544	8.453	2.884	5.330	2.227	10.89	3.51	-1.60	5.75e-04	5.58e-03	yes	down
gene2968	272.00	249.00	626.00	92.00	81.00	114.00	22.556	24.080	50.132	9.495	11.919	16.261	33.43	12.39	-1.42	5.80e-04	5.62e-03	yes	down
gene9591	368.00	272.00	276.00	635.00	398.00	328.00	29.344	25.266	21.252	62.920	56.268	44.920	25.07	55.14	1.13	5.85e-04	5.66e-03	yes	up
gene5412	939.00	818.00	1002.00	127.00	319.00	284.00	90.038	91.817	92.727	15.219	54.375	47.050	91.58	38.28	-1.26	5.89e-04	5.69e-03	yes	down
gene11304	554.00	445.00	1199.00	230.00	192.00	166.00	85.058	81.384	177.404	45.004	52.881	45.016	118.86	47.68	-1.32	5.91e-04	5.70e-03	yes	down
gene4798	12.00	9.00	4.00	36.00	24.00	10.00	2.459	2.232	0.785	9.549	8.880	3.683	1.76	7.52	2.04	5.94e-04	5.72e-03	yes	up
gene957	123.00	133.00	161.00	685.00	360.00	64.00	8.766	11.012	11.079	60.465	45.421	7.804	10.31	39.20	1.92	5.96e-04	5.74e-03	yes	up
gene8678	569.00	519.00	477.00	209.00	136.00	139.00	26.716	28.115	21.645	12.057	11.271	11.069	25.22	11.49	-1.13	6.00e-04	5.77e-03	yes	down
gene11273	1211.00	1030.00	790.00	2973.00	1065.00	1121.00	20.783	20.213	13.112	62.095	32.094	32.277	17.71	42.76	1.27	6.00e-04	5.77e-03	yes	up
gene10775	1243.00	1185.00	1324.00	1961.00	2088.00	1134.00	53.290	58.546	54.871	103.203	157.845	82.356	55.46	115.37	1.06	6.07e-04	5.83e-03	yes	up
gene11008	6866.00	5524.00	7784.00	14953.00	8144.00	6745.00	140.041	128.973	153.556	371.578	291.864	231.096	141.85	301.41	1.09	6.11e-04	5.86e-03	yes	up
gene7976	557.00	497.00	496.00	164.00	154.00	169.00	26.093	26.863	22.460	9.442	12.728	13.435	24.95	11.78	-1.08	6.13e-04	5.86e-03	yes	down
gene7831	3834.00	3445.00	4141.00	6667.00	4912.00	3993.00	103.463	106.621	108.063	219.672	233.143	181.445	106.14	212.52	1.00	6.13e-04	5.86e-03	yes	up
gene7295	67.00	41.00	66.00	4.00	0.00	17.00	44.213	35.839	41.760	3.798	0.000	22.599	40.79	8.27	-2.29	6.14e-04	5.87e-03	yes	down
gene4780	269.00	237.00	640.00	69.00	56.00	129.00	13.496	13.730	31.023	4.255	4.957	10.994	20.19	6.56	-1.61	6.19e-04	5.90e-03	yes	down
gene6267	4.00	3.00	7.00	17.00	9.00	12.00	0.160	0.140	0.272	0.842	0.635	0.814	0.20	0.76	1.54	6.35e-04	6.05e-03	yes	up
gene10368	1078.00	1060.00	643.00	192.00	320.00	272.00	102.928	118.465	59.259	22.905	54.313	44.866	91.06	40.31	-1.17	6.38e-04	6.07e-03	yes	down
gene6629	1525.00	1315.00	3133.00	3533.00	3405.00	2081.00	11.928	11.732	23.718	33.538	46.716	27.224	16.32	36.08	1.14	6.43e-04	6.11e-03	yes	up
gene2550	271.00	250.00	419.00	546.00	395.00	376.00	27.367	29.600	40.844	69.029	70.977	65.741	33.13	68.68	1.05	6.43e-04	6.11e-03	yes	up
gene3266	1226.00	1065.00	1005.00	227.00	458.00	254.00	142.143	145.422	112.410	33.117	94.689	51.279	131.89	59.60	-1.14	6.55e-04	6.21e-03	yes	down
gene149	47.93	29.02	97.69	154.11	100.21	77.98	9.550	6.987	18.737	39.746	36.067	27.920	12.26	34.87	1.50	6.61e-04	6.26e-03	yes	up
gene7892	2482.00	2325.00	2146.00	456.00	771.00	861.00	295.307	326.066	246.283	68.330	163.661	178.565	285.96	134.52	-1.09	6.68e-04	6.32e-03	yes	down
gene9827	15.00	18.00	4.00	1.00	1.00	1.00	6.949	10.742	1.781	0.645	0.872	0.899	6.13	0.80	-2.79	6.76e-04	6.39e-03	yes	down
gene3395	1222.00	991.00	1293.00	2366.00	1463.00	1072.00	76.925	72.305	78.629	184.038	162.876	115.157	76.19	155.72	1.03	6.81e-04	6.43e-03	yes	up
gene7690	404.00	333.00	443.00	1246.00	460.00	353.00	8.080	7.622	8.573	30.358	16.166	11.862	8.13	19.86	1.28	6.82e-04	6.43e-03	yes	up
gene9516	111.00	85.00	130.00	189.00	149.00	140.00	10.601	9.499	11.985	22.547	25.294	23.091	10.80	23.65	1.12	6.83e-04	6.43e-03	yes	up
gene4678	501.00	434.00	23.00	6.00	6.00	54.00	44.124	44.647	1.952	0.663	0.934	8.190	28.34	3.06	-3.17	6.85e-04	6.44e-03	yes	down
gene8079	1061.00	884.00	888.00	269.00	239.00	380.00	71.116	68.774	57.498	22.314	28.358	43.539	65.27	30.88	-1.08	6.85e-04	6.44e-03	yes	down
gene6577	2522.00	2076.00	4108.00	2672.00	4524.00	6677.00	567.068	567.985	888.479	784.084	1844.630	2722.537	688.80	1738.89	1.34	6.86e-04	6.44e-03	yes	up
gene4752	105.00	80.00	99.00	36.00	20.00	13.00	19.082	17.467	17.328	8.420	6.551	4.218	17.94	6.50	-1.45	6.89e-04	6.46e-03	yes	down
gene8784	79.00	54.00	57.00	125.00	117.00	72.00	6.530	5.203	4.548	12.845	17.149	10.234	5.39	13.51	1.31	6.93e-04	6.49e-03	yes	up
gene2899	1585.00	1447.00	2191.00	231.00	644.00	485.00	257.250	280.476	342.612	47.915	187.735	139.490	296.44	123.49	-1.26	6.95e-04	6.50e-03	yes	down
gene6710	3397.00	2716.00	4035.00	5855.00	5021.00	3199.00	37.505	34.233	43.098	78.515	97.267	59.126	38.64	78.94	1.03	6.95e-04	6.50e-03	yes	up
gene4554	96.00	88.00	102.00	30.00	28.00	15.00	9.131	9.789	9.358	3.565	4.733	2.462	9.41	3.62	-1.35	6.98e-04	6.51e-03	yes	down
gene6806	3531.00	3563.00	4233.00	1347.00	1176.00	1283.00	81.700	94.451	94.730	38.008	47.837	49.919	90.43	45.00	-1.01	7.03e-04	6.55e-03	yes	down
gene10125	157.00	141.00	236.00	58.00	36.00	51.00	24.605	26.340	35.642	11.591	10.125	14.131	29.29	11.87	-1.30	7.06e-04	6.57e-03	yes	down
gene8822	893.00	866.00	1243.00	147.00	420.00	169.00	159.764	185.959	214.153	33.798	135.303	53.912	188.13	74.44	-1.34	7.11e-04	6.61e-03	yes	down
gene10318	1439.00	1336.00	1710.00	2857.00	1548.00	1692.00	31.474	33.458	36.165	76.159	59.494	62.187	33.84	66.21	0.97	7.14e-04	6.63e-03	no	up
gene6049	237.00	177.00	171.00	64.00	60.00	29.00	22.351	19.531	15.567	7.534	10.051	4.721	18.95	7.53	-1.32	7.15e-04	6.63e-03	yes	down
gene3042	783.00	716.00	862.00	1658.00	851.00	819.00	7.349	7.669	7.829	18.901	14.011	12.868	7.63	15.39	1.00	7.16e-04	6.63e-03	yes	up
gene7081	911.00	827.00	1080.00	299.00	293.00	338.00	87.722	93.227	100.375	35.983	50.153	56.246	94.15	47.01	-1.00	7.18e-04	6.64e-03	yes	down
gene9021	1258.00	1192.00	5478.00	383.00	194.00	767.00	28.641	31.085	120.621	10.633	7.759	29.354	64.13	15.40	-2.05	7.19e-04	6.64e-03	yes	down
gene2248	899.00	776.00	1207.00	408.00	251.00	266.00	49.950	49.869	64.793	27.939	24.634	25.147	55.53	25.96	-1.09	7.20e-04	6.64e-03	yes	down
gene6158	211.00	200.00	63.00	12.00	46.00	7.00	8.882	9.695	2.566	0.618	3.412	0.503	6.74	1.53	-2.07	7.23e-04	6.67e-03	yes	down
gene8516	2964.00	2512.00	3400.00	5675.00	3693.00	2935.00	81.637	79.366	90.554	190.882	178.917	136.150	84.33	170.03	1.01	7.26e-04	6.68e-03	yes	up
gene2818	2687.00	2236.00	3127.00	7173.00	2634.00	2945.00	43.117	41.023	48.532	140.028	74.215	79.252	44.54	99.03	1.15	7.26e-04	6.68e-03	yes	up
gene1444	5669.00	5305.00	8749.00	8930.00	9676.00	8023.00	217.589	234.324	324.630	420.093	654.382	520.739	263.03	530.54	1.01	7.27e-04	6.68e-03	yes	up
gene9175	644.00	534.00	643.00	922.00	774.00	668.00	48.462	46.749	46.721	86.084	103.208	86.178	47.29	91.93	0.96	7.37e-04	6.76e-03	no	up
gene10728	3336.00	2734.00	4105.00	7851.00	3108.00	4269.00	22.797	21.306	27.139	65.069	37.238	48.763	23.99	50.61	1.07	7.42e-04	6.81e-03	yes	up
gene3320	89.00	88.00	184.00	211.00	324.00	115.00	16.053	19.055	31.949	48.927	105.226	36.998	22.96	64.39	1.48	7.44e-04	6.81e-03	yes	up
gene5647	474.00	383.00	448.00	85.00	135.00	152.00	43.429	41.033	39.627	9.719	21.982	24.023	41.28	18.27	-1.17	7.44e-04	6.81e-03	yes	down
gene8013	732.00	687.00	876.00	1492.00	880.00	779.00	22.325	24.061	25.831	55.628	47.239	40.059	24.17	48.00	0.99	7.51e-04	6.87e-03	no	up
gene3444	1881.00	1489.00	1845.00	337.00	745.00	398.00	154.312	142.405	146.150	34.389	108.414	56.117	147.68	66.20	-1.16	7.53e-04	6.87e-03	yes	down
gene4469	428.00	352.00	393.00	50.00	131.00	114.00	85.290	84.709	75.379	12.890	47.152	40.819	81.37	33.09	-1.30	7.54e-04	6.87e-03	yes	down
gene8269	1580.00	1453.00	1570.00	499.00	481.00	573.00	46.208	48.767	44.396	17.835	24.747	28.241	46.29	23.37	-0.98	7.64e-04	6.96e-03	no	down
gene4283	1.00	1.00	0.00	12.00	7.00	0.00	0.187	0.234	0.000	2.956	2.416	0.000	0.13	1.87	3.09	7.85e-04	7.14e-03	yes	up
gene6713	159.00	128.00	118.00	33.00	39.00	38.00	49.317	49.467	35.149	13.714	22.206	21.999	44.01	19.14	-1.20	7.86e-04	7.14e-03	yes	down
gene8277	2461.00	2200.00	2632.00	4588.00	2364.00	3064.00	55.473	56.799	57.377	126.090	93.668	116.110	56.59	112.02	0.98	7.87e-04	7.14e-03	no	up
gene4337	1746.00	1680.00	1846.00	629.00	680.00	440.00	49.781	54.959	50.887	21.911	34.112	21.132	51.74	25.82	-1.00	7.88e-04	7.14e-03	yes	down
gene7978	649.00	602.00	679.00	229.00	212.00	190.00	31.180	33.373	31.526	13.526	17.971	15.491	31.97	15.64	-1.03	7.90e-04	7.15e-03	yes	down
gene9882	5898.00	5928.00	6008.00	1527.00	1646.00	2421.00	270.746	313.849	266.559	86.129	133.285	188.457	282.02	133.53	-1.08	7.91e-04	7.15e-03	yes	down
gene9964	1218.00	925.00	1635.00	2137.00	1443.00	1382.00	41.870	36.549	54.338	89.918	87.341	80.215	44.99	86.07	0.93	7.95e-04	7.18e-03	no	up
gene2298	575.00	558.00	421.00	95.00	69.00	214.00	19.919	22.221	14.098	4.031	4.210	12.515	18.41	6.69	-1.45	7.95e-04	7.18e-03	yes	down
gene1830	1064.00	931.00	837.00	2225.00	1654.00	680.00	31.768	31.907	24.160	81.193	86.905	34.225	28.93	68.73	1.25	8.03e-04	7.24e-03	yes	up
gene7469	111.00	64.00	89.00	29.00	22.00	15.00	25.719	18.083	19.833	8.788	9.253	6.316	21.22	8.19	-1.36	8.06e-04	7.26e-03	yes	down
gene4061	1135.00	1024.00	1285.00	285.00	403.00	408.00	81.361	85.307	88.964	25.324	51.162	50.080	85.41	41.69	-1.03	8.09e-04	7.27e-03	yes	down
gene9568	850.00	693.00	810.00	1488.00	730.00	1004.00	16.855	15.729	15.537	35.939	25.431	33.433	16.02	31.60	0.98	8.14e-04	7.31e-03	no	up
gene313	95.00	68.00	25.00	5.00	9.00	16.00	22.948	20.082	5.806	1.586	3.948	7.044	15.62	4.06	-1.92	8.20e-04	7.36e-03	yes	down
gene5515	24873.00	23701.00	15378.06	8763.00	5755.00	4782.00	1662.373	1838.279	992.799	724.685	680.697	546.218	1461.82	655.00	-1.16	8.21e-04	7.36e-03	yes	down
gene7314	1037.00	1071.00	1143.00	387.00	368.00	349.00	80.426	96.702	85.603	37.273	50.589	46.450	87.24	44.61	-0.97	8.30e-04	7.43e-03	no	down
gene3031	208.00	130.00	159.00	308.00	178.00	246.00	16.819	12.255	12.417	30.967	25.531	34.182	13.79	30.11	1.12	8.33e-04	7.45e-03	yes	up
gene10262	584.00	559.00	476.00	227.00	143.00	135.00	32.765	36.278	25.801	15.703	14.173	12.889	31.18	14.32	-1.12	8.39e-04	7.49e-03	yes	down
gene10550	1246.00	1077.00	1406.00	2155.00	1047.00	1883.00	20.819	20.577	22.721	43.813	30.712	52.777	21.47	42.11	0.97	8.40e-04	7.49e-03	no	up
gene10801	797.00	856.00	992.00	345.00	241.00	298.00	35.376	43.797	42.555	18.802	18.868	22.417	40.60	19.93	-1.02	8.45e-04	7.53e-03	yes	down
gene10084	504.00	327.00	424.00	960.00	434.00	462.00	20.454	15.281	16.634	47.781	31.036	31.731	17.47	37.17	1.09	8.46e-04	7.53e-03	yes	up
gene10843	274.00	276.00	365.00	133.00	59.00	69.00	5.532	6.380	7.134	3.270	2.092	2.344	6.39	2.59	-1.27	8.59e-04	7.64e-03	yes	down
gene9610	526.00	404.00	552.00	67.00	132.00	183.00	41.941	37.530	42.505	6.638	18.669	25.061	40.84	16.38	-1.31	8.60e-04	7.64e-03	yes	down
gene9620	271.00	304.00	423.00	495.00	405.00	447.00	8.508	10.956	12.840	18.999	22.368	23.659	10.88	21.57	0.98	8.62e-04	7.65e-03	no	up
gene10959	122.00	96.00	135.00	29.00	38.00	29.00	12.160	11.218	12.981	3.619	6.738	4.999	12.19	5.10	-1.24	8.68e-04	7.69e-03	yes	down
gene10800	27.00	13.00	16.00	23.00	71.00	33.00	3.412	1.943	1.952	3.664	16.016	7.280	2.42	8.97	1.85	8.71e-04	7.71e-03	yes	up
gene7052	140.00	133.00	155.00	36.00	49.00	32.00	29.995	34.569	31.959	10.033	19.005	12.386	32.10	13.80	-1.21	8.72e-04	7.71e-03	yes	down
gene8897	54.00	47.00	114.00	84.00	190.00	118.00	4.873	4.950	9.922	9.450	30.426	18.349	6.80	19.30	1.49	8.73e-04	7.72e-03	yes	up
gene10868	700.00	669.00	837.00	213.00	276.00	215.00	58.056	64.701	67.027	21.973	40.613	30.660	63.43	30.97	-1.03	8.79e-04	7.75e-03	yes	down
gene6030	288.00	239.00	147.00	41.00	72.00	56.00	100.078	104.408	49.015	19.277	46.155	36.709	82.07	33.75	-1.28	8.79e-04	7.75e-03	yes	down
gene8425	908.00	831.00	582.00	294.00	245.00	176.00	54.297	57.547	33.629	21.705	25.905	17.942	47.46	21.98	-1.11	8.84e-04	7.78e-03	yes	down
gene6689	108.00	77.00	47.00	16.00	21.00	15.00	35.402	31.589	14.792	7.059	12.666	9.228	26.48	9.63	-1.45	8.89e-04	7.82e-03	yes	down
gene6987	621.00	528.00	609.00	155.00	166.00	225.00	130.607	134.549	123.247	42.343	63.168	85.364	129.00	62.61	-1.04	9.01e-04	7.91e-03	yes	down
gene6912	1235.00	1095.00	1507.00	486.00	439.00	375.00	61.272	62.721	72.260	29.668	38.446	31.591	65.86	33.24	-0.98	9.04e-04	7.93e-03	no	down
gene10391	11.00	8.00	14.00	42.00	21.00	13.00	1.194	1.018	1.459	5.706	4.048	2.441	1.24	4.14	1.66	9.05e-04	7.93e-03	yes	up
gene9426	594.00	520.00	426.00	141.00	172.00	161.00	65.531	67.438	45.342	19.528	33.801	30.853	58.47	27.85	-1.07	9.16e-04	8.02e-03	yes	down
gene8640	108.00	81.00	132.00	37.00	29.00	16.00	29.166	26.966	34.253	13.231	14.297	7.965	30.43	11.98	-1.34	9.27e-04	8.10e-03	yes	down
gene5356	24.00	24.00	39.00	95.00	29.00	51.00	0.517	0.588	0.805	2.481	1.096	1.831	0.65	1.81	1.36	9.29e-04	8.12e-03	yes	up
gene1168	6071.00	5863.00	12619.00	10355.00	13216.00	11608.00	141.190	156.219	283.826	293.681	540.301	453.960	199.58	426.61	1.10	9.32e-04	8.13e-03	yes	up
gene3921	1666.00	1267.00	1069.00	1395.00	2359.00	1864.00	570.364	544.671	351.206	645.427	1489.013	1202.198	479.88	1102.73	1.20	9.36e-04	8.16e-03	yes	up
gene4931	2.00	0.00	2.00	9.00	9.00	3.00	0.241	0.000	0.231	1.344	1.905	0.621	0.17	1.31	2.41	9.37e-04	8.16e-03	yes	up
gene4961	1727.00	1620.00	2695.00	732.00	667.00	633.00	69.575	75.153	104.963	36.172	47.363	43.153	84.61	42.11	-1.00	9.38e-04	8.16e-03	yes	down
gene6660	86.00	77.00	97.00	30.00	24.00	14.00	5.087	5.277	5.545	2.195	2.516	1.413	5.32	2.06	-1.32	9.45e-04	8.21e-03	yes	down
gene7680	23894.00	21330.00	35350.00	35513.00	44095.00	30288.00	1546.893	1601.536	2210.779	2842.826	5050.381	3348.574	1814.08	3747.75	1.05	9.55e-04	8.29e-03	yes	up
gene8007	861.00	779.00	939.00	289.00	317.00	262.00	52.311	54.829	55.123	21.687	34.050	27.149	54.12	27.56	-0.97	9.75e-04	8.46e-03	no	down
gene2854	405.00	361.00	432.00	747.00	414.00	464.00	17.167	17.635	17.700	38.868	30.949	33.315	17.51	34.48	0.97	9.78e-04	8.47e-03	no	up
gene2082	138.00	98.00	102.00	27.00	22.00	39.00	21.184	17.924	15.094	5.285	6.053	10.577	17.91	7.17	-1.31	9.87e-04	8.54e-03	yes	down
gene6074	4.00	1.00	1.00	8.00	17.00	2.00	0.160	0.047	0.040	0.394	1.196	0.139	0.08	0.59	1.93	9.88e-04	8.54e-03	yes	up
gene6916	2420.00	2274.00	4162.00	454.00	1106.00	835.00	354.789	396.260	588.120	84.615	290.532	215.637	455.34	194.74	-1.22	9.93e-04	8.57e-03	yes	down
gene4448	318.00	282.00	338.00	94.00	118.00	64.00	18.343	18.821	18.837	6.691	12.031	6.284	18.67	8.38	-1.15	9.99e-04	8.61e-03	yes	down
gene11029	741.00	562.00	764.00	1089.00	953.00	653.00	25.202	21.969	25.126	45.335	57.078	37.501	24.21	46.92	0.95	1.01e-03	8.68e-03	no	up
gene9099	543.00	455.00	388.00	1119.00	648.00	392.00	20.231	19.494	13.977	51.068	42.519	24.686	17.65	40.07	1.18	1.01e-03	8.68e-03	yes	up
gene4995	372.00	257.00	279.00	77.00	101.00	92.00	44.489	36.241	32.190	11.600	21.558	19.184	37.38	17.31	-1.11	1.01e-03	8.68e-03	yes	down
gene1175	644.00	575.00	564.00	175.00	218.00	176.00	39.340	40.687	33.287	13.204	23.551	18.338	37.45	18.29	-1.03	1.02e-03	8.72e-03	yes	down
gene7613	47.00	35.00	109.00	152.00	125.00	73.00	2.227	1.915	4.991	8.841	10.437	5.867	3.18	8.47	1.39	1.02e-03	8.73e-03	yes	up
gene10825	267.00	242.00	310.00	940.00	213.00	354.00	5.986	6.221	6.722	25.709	8.394	13.350	6.33	16.04	1.33	1.02e-03	8.74e-03	yes	up
gene10231	174.00	148.00	213.00	433.00	168.00	234.00	5.844	5.707	6.913	17.781	9.926	13.253	6.21	13.72	1.13	1.03e-03	8.82e-03	yes	up
gene9994	756.00	636.00	1038.00	1314.00	1061.00	801.00	23.661	22.856	31.416	50.289	58.448	42.286	26.35	50.61	0.94	1.03e-03	8.83e-03	no	up
gene8123	1401.00	1149.00	1558.00	2432.00	1621.00	1326.00	95.606	91.032	102.699	205.447	195.805	154.724	96.92	186.61	0.94	1.04e-03	8.86e-03	no	up
gene3651	304.23	276.34	115.62	21.31	22.00	81.98	99.730	113.356	36.376	9.406	13.276	50.411	79.85	23.30	-1.77	1.05e-03	8.93e-03	yes	down
gene6375	27.00	16.00	22.00	6.00	2.00	3.00	2.147	1.485	1.691	0.591	0.286	0.407	1.78	0.43	-1.82	1.05e-03	8.93e-03	yes	down
gene4545	1535.00	1484.00	2322.00	388.00	539.00	705.00	115.498	129.907	168.730	36.225	71.873	90.952	139.91	65.12	-1.10	1.05e-03	8.93e-03	yes	down
gene10792	3.00	2.00	4.00	13.00	12.00	5.00	0.151	0.112	0.191	0.797	1.046	0.418	0.15	0.77	1.77	1.05e-03	8.95e-03	yes	up
gene7151	2250.00	2162.00	670.00	70.00	213.00	534.00	256.938	290.601	73.809	10.051	43.366	106.101	197.78	50.83	-1.96	1.07e-03	9.06e-03	yes	down
gene397	3595.00	3039.00	3478.00	422.00	1098.00	1197.00	571.255	576.120	532.514	85.610	313.211	336.618	558.07	239.91	-1.22	1.07e-03	9.06e-03	yes	down
gene10484	1982.00	1513.00	1880.00	2911.00	2125.00	1863.00	264.938	239.462	242.308	492.526	507.945	436.531	248.79	480.59	0.95	1.07e-03	9.06e-03	no	up
gene8636	1717.00	1472.00	1544.00	3317.00	1719.00	1560.00	43.589	42.845	37.906	102.764	76.743	66.651	41.22	82.85	1.01	1.07e-03	9.06e-03	yes	up
gene10149	262.00	251.00	321.00	514.00	467.00	239.00	15.269	16.925	18.072	36.951	48.086	23.723	16.82	36.68	1.12	1.07e-03	9.07e-03	yes	up
gene1485	349.00	317.00	473.00	98.00	145.00	92.00	70.163	77.003	91.520	25.512	52.669	33.251	80.27	37.11	-1.11	1.09e-03	9.20e-03	yes	down
gene6699	163.00	140.00	208.00	401.00	165.00	220.00	7.011	6.940	8.654	21.185	12.516	16.037	7.61	16.66	1.12	1.10e-03	9.31e-03	yes	up
gene2474	1001.00	959.00	1801.00	337.00	368.00	458.00	19.902	21.819	34.625	8.161	12.853	15.287	26.04	11.94	-1.12	1.11e-03	9.35e-03	yes	down
gene7616	194.00	144.00	104.00	26.00	52.00	27.00	23.447	20.530	12.125	3.959	11.221	5.695	18.30	6.96	-1.38	1.12e-03	9.42e-03	yes	down
gene5999	11.00	14.00	6.00	86.00	19.00	9.00	0.241	0.355	0.131	2.329	0.735	0.332	0.23	1.18	1.94	1.12e-03	9.42e-03	yes	up
gene1741	1380.00	1110.00	2945.00	2415.00	5144.00	1770.00	292.946	285.650	601.534	666.298	1976.408	678.279	407.38	1114.95	1.45	1.12e-03	9.44e-03	yes	up
gene3408	4323.00	4203.00	7097.00	6951.00	7912.00	5975.00	99.926	111.301	158.657	195.925	321.481	232.231	125.51	249.71	0.99	1.12e-03	9.44e-03	no	up
gene6589	1270.00	1210.00	1948.00	2120.00	2995.00	1257.00	18.307	19.933	27.169	37.166	75.796	30.371	22.14	48.20	1.12	1.13e-03	9.44e-03	yes	up
gene11047	5706.00	4913.00	5616.00	11459.00	5839.00	5626.00	51.589	50.681	49.126	125.758	92.597	85.086	50.39	102.02	1.02	1.13e-03	9.44e-03	yes	up
gene11268	583.00	570.00	384.00	135.00	179.00	149.00	37.638	42.677	23.949	10.776	20.437	16.422	33.97	15.79	-1.10	1.13e-03	9.44e-03	yes	down
gene9164	24.00	21.00	15.00	59.00	41.00	21.00	3.920	4.100	2.365	12.335	12.043	6.081	3.39	10.32	1.58	1.13e-03	9.45e-03	yes	up
gene11091	603.00	574.00	543.00	205.00	179.00	184.00	17.630	19.269	15.356	7.327	9.216	9.067	17.26	8.50	-1.01	1.14e-03	9.51e-03	yes	down
gene11005	2724.00	2398.00	3071.00	4859.00	2797.00	3170.00	58.947	59.424	64.270	128.159	106.371	115.286	61.10	116.81	0.93	1.14e-03	9.51e-03	no	up
gene9372	2056.00	1826.00	2413.00	4011.00	2417.00	2071.00	39.856	40.510	45.252	94.711	82.322	67.422	42.09	82.13	0.96	1.14e-03	9.51e-03	no	up
gene5961	232.00	268.00	237.00	97.00	53.00	71.00	5.425	7.173	5.353	2.768	2.179	2.794	5.92	2.58	-1.17	1.15e-03	9.59e-03	yes	down
gene4039	4464.28	3810.00	3443.00	437.00	1607.00	846.00	180.503	177.376	134.567	21.669	114.516	57.884	162.21	64.31	-1.33	1.15e-03	9.60e-03	yes	down
gene8466	1526.00	1543.00	1598.00	433.00	496.00	624.00	78.626	91.845	79.565	27.465	45.122	54.640	82.92	41.80	-0.99	1.16e-03	9.64e-03	no	down
gene11014	2038.00	1847.00	2078.00	4109.00	1748.00	2526.00	36.837	38.193	36.336	90.420	55.496	76.629	37.05	74.33	1.00	1.16e-03	9.64e-03	yes	up
gene7191	1302.00	1105.00	2209.00	2390.00	2205.00	1554.00	29.086	28.274	47.737	65.096	86.582	58.365	35.89	70.33	0.97	1.17e-03	9.66e-03	no	up
gene1073	1777.00	1749.00	3009.00	303.00	531.00	891.00	68.203	77.255	111.655	14.252	35.905	57.830	87.32	34.97	-1.32	1.17e-03	9.71e-03	yes	down
gene3480	1104.00	1076.00	1829.00	2534.00	1208.00	1766.00	11.189	12.451	17.942	31.200	21.484	29.964	14.12	27.52	0.96	1.18e-03	9.71e-03	no	up
gene2450	1398.00	1335.00	1335.00	497.00	363.00	533.00	24.605	26.873	22.731	10.651	11.221	15.737	24.57	12.40	-0.98	1.18e-03	9.71e-03	no	down
gene1459	197.00	166.00	625.00	452.00	1021.00	400.00	24.596	24.472	75.258	71.223	227.650	87.259	43.70	129.27	1.56	1.18e-03	9.71e-03	yes	up
gene5478	444.00	433.00	307.00	67.00	163.00	53.00	31.046	35.167	20.729	5.805	20.176	6.338	28.38	10.85	-1.38	1.18e-03	9.71e-03	yes	down
gene8003	413.00	353.00	434.00	118.00	154.00	98.00	9.951	9.751	10.113	3.467	6.526	3.972	9.95	4.66	-1.08	1.19e-03	9.76e-03	yes	down
gene3599	11.00	11.00	9.00	1.00	1.00	1.00	0.926	1.083	0.735	0.107	0.149	0.150	0.90	0.13	-2.09	1.19e-03	9.76e-03	yes	down
gene7570	1.00	2.00	0.00	14.00	4.00	2.00	0.116	0.271	0.000	2.007	0.810	0.396	0.12	1.11	2.47	1.19e-03	9.76e-03	yes	up
gene6329	248.00	230.00	267.00	94.00	39.00	80.00	11.545	12.357	12.015	5.384	3.201	6.316	11.96	4.93	-1.26	1.19e-03	9.76e-03	yes	down
gene9033	6.00	9.00	10.00	18.00	36.00	10.00	0.169	0.299	0.272	0.627	1.806	0.482	0.25	0.98	1.64	1.19e-03	9.77e-03	yes	up
gene5463	937.00	839.00	1132.00	1515.00	2074.00	718.00	25.496	26.191	29.785	50.343	99.273	32.908	27.32	61.61	1.17	1.19e-03	9.77e-03	yes	up
gene1909	300.00	232.00	344.00	94.00	97.00	82.00	13.942	12.432	15.446	5.366	7.946	6.466	14.06	6.58	-1.08	1.20e-03	9.80e-03	yes	down
gene808	10.00	8.00	8.00	41.00	27.00	6.00	1.399	1.336	1.087	7.292	6.775	1.477	1.26	5.33	2.00	1.20e-03	9.84e-03	yes	up
gene2467	855.00	696.00	700.00	2147.00	728.00	748.00	16.614	15.477	13.162	50.827	24.859	24.408	14.97	33.90	1.17	1.21e-03	9.87e-03	yes	up
gene7057	1094.00	1047.00	1180.00	225.00	309.00	472.00	61.531	68.129	64.129	15.604	30.712	45.198	64.48	29.81	-1.11	1.21e-03	9.91e-03	yes	down
gene5304	181.00	174.00	281.00	49.00	56.00	73.00	22.601	25.658	33.841	7.722	12.492	15.919	27.76	11.86	-1.22	1.22e-03	9.91e-03	yes	down
gene5640	1753.00	1615.00	1019.00	259.00	306.00	624.00	130.179	139.491	73.085	23.855	40.264	79.423	111.38	46.47	-1.26	1.22e-03	9.97e-03	yes	down
gene6115	1902.00	1854.00	2474.00	676.00	655.00	818.00	38.556	43.013	48.502	16.697	23.327	27.855	43.64	22.37	-0.96	1.23e-03	1.00e-02	no	down
gene3474	711.00	593.00	1090.00	1837.00	766.00	885.00	20.766	19.877	30.782	65.553	39.368	43.560	24.29	49.91	1.04	1.23e-03	1.00e-02	yes	up
gene4015	423.00	317.00	554.00	161.00	117.00	129.00	34.574	30.207	43.722	16.366	16.963	18.124	36.73	17.11	-1.10	1.23e-03	1.00e-02	yes	down
gene7803	2556.00	2395.00	5287.00	7499.00	3206.00	4789.00	74.172	79.758	148.353	265.894	163.686	234.190	103.87	221.45	1.09	1.25e-03	1.02e-02	yes	up
gene4857	595.00	467.00	633.00	1046.00	525.00	693.00	25.656	23.202	26.384	55.368	39.916	50.615	25.20	48.66	0.95	1.27e-03	1.03e-02	no	up
gene7683	323.00	248.00	213.00	70.00	72.00	90.00	25.843	23.118	16.452	6.960	10.212	12.365	21.48	9.72	-1.14	1.27e-03	1.03e-02	yes	down
gene5502	1779.00	1684.00	3513.00	510.00	825.00	735.00	56.533	61.470	107.942	19.824	46.143	39.406	77.43	34.77	-1.15	1.28e-03	1.03e-02	yes	down
gene10872	3011.00	2865.00	3250.00	905.00	904.00	1273.00	126.465	138.622	131.951	46.643	66.941	90.535	132.17	67.00	-0.98	1.28e-03	1.03e-02	no	down
gene2476	969.00	964.00	1601.00	315.00	279.00	490.00	41.237	47.263	65.850	16.455	20.936	35.317	52.34	23.76	-1.14	1.28e-03	1.03e-02	yes	down
gene3047	6.00	1.00	3.00	19.00	10.00	4.00	0.633	0.121	0.302	2.508	1.868	0.728	0.36	1.74	2.02	1.29e-03	1.04e-02	yes	up
gene7142	147.00	95.00	160.00	357.00	150.00	143.00	2.227	1.644	2.345	6.566	3.985	3.629	2.10	4.79	1.15	1.29e-03	1.04e-02	yes	up
gene2625	2847.00	2118.00	1732.00	2953.00	4489.00	2273.00	633.891	573.439	370.959	857.458	1811.876	917.029	516.49	1199.90	1.22	1.29e-03	1.04e-02	yes	up
gene1831	373.00	382.00	303.00	808.00	567.00	280.00	26.164	31.122	20.528	70.202	70.416	33.604	25.51	59.05	1.21	1.29e-03	1.04e-02	yes	up
gene10893	0.00	3.00	0.00	18.00	8.00	0.00	0.000	0.262	0.000	1.684	1.071	0.000	0.08	0.96	2.57	1.31e-03	1.05e-02	yes	up
gene10213	18779.00	18350.00	36400.00	31531.00	33232.00	35607.00	800.586	901.374	1499.975	1649.873	2497.879	2571.003	1094.95	2220.44	1.02	1.32e-03	1.06e-02	yes	up
gene2302	2174.00	2092.00	2271.00	659.00	934.00	601.00	202.472	227.889	204.161	76.625	154.569	96.616	210.69	109.23	-0.95	1.32e-03	1.06e-02	no	down
gene10925	136.00	100.00	140.00	34.00	42.00	29.00	15.456	13.376	15.346	4.855	8.506	5.727	14.79	6.36	-1.20	1.32e-03	1.06e-02	yes	down
gene2982	2.00	4.00	3.00	17.00	10.00	4.00	0.107	0.252	0.161	1.147	0.971	0.375	0.17	0.85	1.81	1.33e-03	1.06e-02	yes	up
gene4985	8.00	9.00	0.00	81.00	39.00	1.00	0.392	0.504	0.000	4.855	3.350	0.086	0.28	2.88	2.98	1.33e-03	1.06e-02	yes	up
gene3509	1005.00	837.00	883.00	293.00	273.00	357.00	46.324	44.498	39.335	16.599	22.193	27.909	43.14	21.97	-0.97	1.33e-03	1.06e-02	no	down
gene4378	416.00	386.00	485.00	168.00	88.00	147.00	18.503	19.792	20.850	9.173	6.900	11.080	19.77	8.99	-1.13	1.34e-03	1.07e-02	yes	down
gene4850	1473.00	1293.00	1207.00	2066.00	1587.00	1394.00	58.315	58.920	46.187	100.282	110.718	93.361	53.91	101.70	0.91	1.34e-03	1.07e-02	no	up
gene6196	182.00	179.00	163.00	26.00	57.00	53.00	30.405	35.765	26.233	5.563	17.112	15.715	30.43	12.60	-1.27	1.34e-03	1.07e-02	yes	down
gene899	2402.00	2453.00	2412.00	3909.00	7033.00	1644.00	322.985	390.618	312.706	665.474	1691.269	387.608	339.28	928.65	1.45	1.35e-03	1.07e-02	yes	up
gene8122	2576.00	2180.00	3029.00	4356.00	3117.00	2593.00	61.941	60.069	70.438	127.756	131.766	104.869	64.59	122.10	0.92	1.35e-03	1.07e-02	no	up
gene9069	643.00	653.00	1024.00	237.00	260.00	255.00	42.351	49.897	65.155	19.313	30.301	28.690	53.22	25.92	-1.03	1.35e-03	1.07e-02	yes	down
gene888	1216.00	1035.00	1290.00	415.00	392.00	426.00	56.506	55.482	57.941	23.702	32.132	33.572	56.74	29.59	-0.94	1.35e-03	1.07e-02	no	down
gene2541	295.00	258.00	302.00	538.00	439.00	244.00	15.813	15.982	15.637	35.518	41.547	22.235	15.80	33.49	1.08	1.35e-03	1.07e-02	yes	up
gene203	65.00	22.00	43.00	4.00	9.00	11.00	27.964	12.115	17.740	2.374	7.211	9.121	19.37	6.09	-1.65	1.36e-03	1.07e-02	yes	down
gene9331	170.00	123.00	192.00	38.00	49.00	51.00	6.860	5.716	7.487	1.881	3.487	3.479	6.76	2.92	-1.18	1.36e-03	1.08e-02	yes	down
gene5037	1962.00	1957.00	2673.00	936.00	779.00	509.00	59.999	68.718	79.042	34.989	41.921	26.249	69.80	34.66	-1.01	1.37e-03	1.08e-02	yes	down
gene6205	72.00	65.00	118.00	28.00	22.00	15.00	7.305	7.734	11.552	3.556	3.973	2.634	9.04	3.41	-1.38	1.38e-03	1.09e-02	yes	down
gene6937	405.00	314.00	244.00	39.00	98.00	103.00	65.263	60.414	37.886	8.026	28.358	29.397	53.47	21.49	-1.31	1.38e-03	1.09e-02	yes	down
gene7376	30.00	30.00	51.00	4.00	3.00	13.00	4.802	5.726	7.859	0.815	0.859	3.683	6.23	1.71	-1.81	1.39e-03	1.10e-02	yes	down
gene10240	197.00	131.00	129.00	326.00	229.00	145.00	6.779	5.184	4.297	13.741	13.886	8.425	5.37	12.16	1.17	1.39e-03	1.10e-02	yes	up
gene9471	94.00	78.00	91.00	175.00	109.00	104.00	2.673	2.541	2.496	6.073	5.442	4.978	2.57	5.52	1.08	1.40e-03	1.10e-02	yes	up
gene8014	258.00	231.00	367.00	561.00	360.00	282.00	23.643	24.743	32.462	64.138	58.597	44.577	27.30	56.26	1.04	1.40e-03	1.10e-02	yes	up
gene10248	5678.00	5065.00	8047.00	7856.00	10374.00	6681.00	70.653	71.978	96.863	118.780	226.542	139.234	80.95	161.66	1.00	1.41e-03	1.10e-02	no	up
gene8424	4241.00	3675.00	3151.00	7370.00	4421.00	3687.00	44.649	44.162	32.100	94.236	81.662	64.971	39.76	80.99	1.02	1.41e-03	1.10e-02	yes	up
gene5720	32.00	36.00	40.00	5.00	11.00	7.00	14.022	20.213	16.805	3.028	8.992	5.920	16.92	5.94	-1.49	1.41e-03	1.10e-02	yes	down
gene8427	4090.00	3836.00	2402.00	731.00	1492.00	599.00	186.623	201.848	105.929	40.982	120.083	46.343	160.67	69.49	-1.21	1.41e-03	1.10e-02	yes	down
gene1986	469.00	446.00	712.00	68.00	224.00	102.00	116.986	136.333	170.733	22.314	101.689	46.536	143.07	56.70	-1.33	1.42e-03	1.11e-02	yes	down
gene4335	857.00	762.00	900.00	2026.00	722.00	941.00	12.311	12.507	12.508	35.383	18.208	22.652	12.44	25.64	1.04	1.42e-03	1.11e-02	yes	up
gene6487	189.00	178.00	221.00	439.00	197.00	230.00	10.084	10.975	11.391	28.844	18.557	20.865	10.84	22.90	1.07	1.43e-03	1.11e-02	yes	up
gene4870	252.00	235.00	32.00	1378.00	433.00	126.00	21.532	23.426	2.636	146.585	65.659	18.531	14.96	79.82	2.41	1.44e-03	1.12e-02	yes	up
gene6241	715.00	721.00	692.00	1691.00	1421.00	429.00	42.983	50.196	40.190	125.499	151.020	43.967	44.08	109.16	1.31	1.44e-03	1.12e-02	yes	up
gene3359	600.00	645.00	317.00	131.00	116.00	191.00	22.494	27.825	11.492	6.020	7.659	12.108	19.93	8.44	-1.23	1.44e-03	1.12e-02	yes	down
gene5715	317.82	274.61	380.19	381.50	523.53	377.65	22.708	22.800	26.243	33.789	66.256	46.204	24.07	48.62	1.01	1.44e-03	1.12e-02	yes	up
gene7707	1.00	5.00	11.00	12.00	60.00	5.00	0.160	0.953	1.701	2.454	17.237	1.413	0.98	7.16	2.75	1.45e-03	1.12e-02	yes	up
gene10165	16.00	4.00	44.00	75.00	37.00	46.00	1.951	0.579	5.182	11.556	8.070	9.806	2.76	9.84	1.80	1.45e-03	1.13e-02	yes	up
gene5553	1325.00	1078.00	1178.00	2595.00	1148.00	1229.00	23.126	21.520	19.884	55.117	35.183	35.991	21.42	42.48	0.98	1.46e-03	1.13e-02	no	up
gene10882	365.00	357.00	393.00	143.00	113.00	109.00	21.656	24.528	22.530	10.472	11.856	11.026	22.84	11.11	-1.03	1.46e-03	1.13e-02	yes	down
gene662	5.00	4.00	4.00	11.00	9.00	14.00	2.566	2.662	1.962	7.910	8.668	14.078	2.37	10.06	2.04	1.46e-03	1.13e-02	yes	up
gene4175	570.00	507.00	647.00	102.00	140.00	245.00	59.696	62.320	65.377	13.392	26.104	44.481	62.63	27.25	-1.20	1.46e-03	1.13e-02	yes	down
gene3572	1024.00	863.00	1019.00	380.00	363.00	250.00	67.054	65.561	64.461	30.779	42.058	27.962	65.63	33.75	-0.96	1.47e-03	1.13e-02	no	down
gene9713	17.00	11.00	21.00	26.00	31.00	28.00	2.004	1.522	2.385	3.852	6.514	5.749	2.00	5.34	1.37	1.48e-03	1.14e-02	yes	up
gene7573	1144.00	1007.00	1078.00	196.00	455.00	305.00	285.356	307.815	258.489	64.308	206.566	139.159	281.90	135.59	-1.06	1.48e-03	1.14e-02	yes	down
gene5764	124.00	112.00	129.00	118.00	279.00	173.00	32.712	36.362	32.704	41.134	134.256	83.898	33.80	85.88	1.34	1.48e-03	1.14e-02	yes	up
gene4431	340.00	258.00	276.00	543.00	359.00	300.00	31.153	27.638	24.412	62.086	58.435	47.425	27.56	56.35	1.03	1.48e-03	1.14e-02	yes	up
gene4491	205.00	154.00	197.00	35.00	71.00	44.00	37.558	33.915	34.756	8.250	23.439	14.399	35.41	15.30	-1.21	1.49e-03	1.14e-02	yes	down
gene3616	2050.00	1814.00	2218.00	884.00	683.00	612.00	116.745	119.539	122.050	62.086	68.735	59.350	119.58	63.51	-0.91	1.49e-03	1.14e-02	no	down
gene8810	36.00	38.00	23.00	3.00	11.00	4.00	12.142	16.075	7.446	1.362	6.837	2.537	11.54	3.58	-1.66	1.49e-03	1.14e-02	yes	down
gene8121	123.00	109.00	82.00	145.00	191.00	134.00	14.556	15.206	9.358	21.606	40.327	27.641	12.79	29.82	1.22	1.49e-03	1.14e-02	yes	up
gene2125	317.00	248.00	280.00	658.00	266.00	329.00	14.378	12.974	12.276	36.664	21.284	25.297	13.16	27.95	1.08	1.50e-03	1.15e-02	yes	up
gene2616	963.00	921.00	1176.00	325.00	275.00	426.00	37.531	41.313	44.306	15.524	18.893	28.080	41.22	20.52	-1.00	1.51e-03	1.15e-02	yes	down
gene2317	136.00	106.00	87.00	13.00	22.00	40.00	13.862	12.666	8.553	1.657	3.985	7.055	11.50	4.10	-1.46	1.51e-03	1.15e-02	yes	down
gene7414	285.00	240.00	362.00	66.00	77.00	116.00	26.761	26.368	32.814	7.740	12.853	18.809	28.93	12.87	-1.16	1.51e-03	1.15e-02	yes	down
gene9452	1566.00	1303.00	1459.00	2590.00	1784.00	1295.00	99.962	96.431	89.970	204.354	201.434	141.118	95.13	183.97	0.95	1.51e-03	1.15e-02	no	up
gene5299	30.00	28.00	27.00	6.00	7.00	5.00	3.831	4.222	3.321	0.967	1.594	1.113	3.75	1.22	-1.54	1.52e-03	1.15e-02	yes	down
gene9137	31.00	19.00	24.00	6.00	2.00	6.00	11.278	8.724	8.372	2.965	1.345	4.132	9.42	2.77	-1.73	1.52e-03	1.16e-02	yes	down
gene6168	1825.00	1679.00	1497.00	368.00	675.00	541.00	210.525	228.048	166.587	53.397	138.840	108.638	199.15	99.36	-1.00	1.52e-03	1.16e-02	yes	down
gene8312	910.00	875.00	1410.00	3358.00	1585.00	668.00	14.637	16.084	21.937	65.696	44.748	18.017	17.83	43.96	1.30	1.53e-03	1.16e-02	yes	up
gene3607	660.00	581.00	536.00	206.00	201.00	187.00	34.476	35.073	27.058	13.249	18.544	16.604	31.85	16.08	-0.98	1.53e-03	1.16e-02	no	down
gene4872	1382.00	1295.00	1376.00	3000.00	1163.00	1561.00	31.117	33.402	29.966	82.367	46.031	59.093	31.36	62.89	1.00	1.53e-03	1.16e-02	yes	up
gene4334	1711.00	1602.00	3888.00	752.00	638.00	806.00	91.267	98.775	200.407	49.411	60.104	73.107	134.75	60.31	-1.16	1.54e-03	1.16e-02	yes	down
gene8111	160.00	152.00	251.00	64.00	49.00	54.00	42.217	49.346	63.636	22.314	23.576	26.185	52.44	23.93	-1.13	1.54e-03	1.16e-02	yes	down
gene8251	1636.00	1486.00	1627.00	596.00	541.00	560.00	71.624	74.985	68.848	32.042	41.771	41.547	71.58	38.26	-0.90	1.54e-03	1.16e-02	no	down
gene11034	3787.00	3366.00	4270.00	1359.00	1121.00	1478.00	82.109	83.569	89.537	35.912	42.718	53.859	85.35	43.73	-0.96	1.54e-03	1.16e-02	no	down
gene10943	586.00	438.00	526.00	181.00	196.00	106.00	73.985	65.327	64.039	28.853	44.200	23.391	67.64	32.39	-1.06	1.54e-03	1.16e-02	yes	down
gene5896	160.00	124.00	168.00	28.00	23.00	61.00	9.986	8.976	10.133	2.159	2.541	6.498	9.74	3.62	-1.40	1.55e-03	1.17e-02	yes	down
gene7908	2015.00	1725.00	1796.00	3600.00	1893.00	1937.00	19.438	18.989	16.764	42.164	32.032	31.270	18.29	35.38	0.95	1.55e-03	1.17e-02	no	up
gene3150	4744.00	3902.00	2800.00	726.00	1420.00	1229.00	1183.320	1192.731	671.408	238.206	644.655	560.745	992.68	475.19	-1.06	1.55e-03	1.17e-02	yes	down
gene9632	1469.00	1460.00	1253.00	492.00	447.00	520.00	111.276	128.684	91.660	46.249	60.004	67.540	109.06	57.45	-0.92	1.57e-03	1.18e-02	no	down
gene1117	93.00	91.00	40.00	86.00	284.00	105.00	8.998	10.303	3.733	10.391	48.833	17.546	7.40	25.64	1.78	1.58e-03	1.19e-02	yes	up
gene9939	1364.00	1244.00	1371.00	2852.00	1450.00	1199.00	33.834	35.372	32.885	86.317	63.242	50.037	33.93	67.35	0.99	1.59e-03	1.19e-02	no	up
gene3846	263.00	205.00	317.00	542.00	220.00	372.00	10.271	9.210	11.964	25.942	15.132	24.569	10.59	21.85	1.04	1.59e-03	1.19e-02	yes	up
gene2438	246.00	192.00	389.00	348.00	561.00	292.00	46.190	43.386	70.328	84.239	189.939	98.082	54.48	124.39	1.19	1.60e-03	1.20e-02	yes	up
gene10455	632.00	476.00	683.00	155.00	206.00	211.00	124.843	113.496	129.868	39.602	73.492	74.841	123.36	61.92	-0.99	1.60e-03	1.20e-02	no	down
gene11254	2099.00	1825.00	2353.00	1033.00	467.00	620.00	59.544	59.405	64.542	35.795	23.302	29.632	61.39	29.66	-1.05	1.60e-03	1.20e-02	yes	down
gene4028	854.00	743.00	973.00	317.00	321.00	250.00	44.712	44.956	49.226	20.442	29.678	22.246	46.49	24.13	-0.94	1.63e-03	1.21e-02	no	down
gene5742	593.00	509.00	1228.00	85.00	283.00	176.00	57.584	57.883	115.096	10.319	48.870	29.547	79.41	29.31	-1.43	1.63e-03	1.21e-02	yes	down
gene6490	208.00	188.00	357.00	104.00	41.00	62.00	15.545	16.346	25.770	9.648	5.430	7.943	19.65	7.69	-1.34	1.63e-03	1.21e-02	yes	down
gene2126	500.00	439.00	400.00	1034.00	462.00	451.00	22.236	22.501	17.197	56.470	36.229	33.989	20.41	42.70	1.06	1.64e-03	1.22e-02	yes	up
gene810	0.00	0.00	4.00	18.00	7.00	1.00	0.000	0.000	0.262	1.496	0.834	0.118	0.10	0.85	2.25	1.64e-03	1.22e-02	yes	up
gene11176	1350.00	1104.00	1806.00	2655.00	1450.00	1472.00	81.806	77.489	105.728	198.657	155.341	152.091	89.56	169.66	0.92	1.64e-03	1.22e-02	no	up
gene9250	1450.00	1259.00	158.00	54.00	92.00	268.00	475.338	516.435	49.719	23.828	55.496	164.809	326.76	77.83	-2.07	1.65e-03	1.22e-02	yes	down
gene9640	244.00	211.00	364.00	513.00	280.00	335.00	31.153	31.832	44.819	82.725	63.865	74.798	36.52	73.89	1.01	1.65e-03	1.23e-02	yes	up
gene9800	690.00	525.00	667.00	1430.00	612.00	629.00	26.084	22.837	24.382	66.252	40.763	40.209	24.47	49.61	1.02	1.66e-03	1.23e-02	yes	up
gene7272	1113.00	1130.00	1249.00	420.00	390.00	422.00	47.812	55.931	51.863	22.144	29.541	30.703	51.77	27.28	-0.92	1.66e-03	1.23e-02	no	down
gene8399	75.00	57.00	74.00	148.00	112.00	64.00	10.655	9.611	10.133	26.685	28.483	15.983	10.15	24.01	1.23	1.66e-03	1.23e-02	yes	up
gene9297	2053.00	1960.00	1943.00	401.00	607.00	861.00	91.472	100.681	83.671	21.947	47.700	65.024	91.27	43.91	-1.05	1.66e-03	1.23e-02	yes	down
gene9855	942.00	762.00	775.00	318.00	188.00	320.00	28.730	26.686	22.852	11.860	10.088	16.454	25.90	12.67	-1.03	1.67e-03	1.23e-02	yes	down
gene4620	1251.00	1027.00	1555.00	1861.00	1346.00	1461.00	43.732	41.276	52.557	79.644	82.858	86.253	46.33	82.76	0.84	1.68e-03	1.24e-02	no	up
gene5796	814.00	733.00	1041.00	352.00	250.00	295.00	37.442	38.884	46.278	19.895	20.288	23.006	41.21	20.98	-0.97	1.68e-03	1.24e-02	no	down
gene10311	9473.00	9234.00	14460.00	3431.00	2720.00	4511.00	353.452	396.353	521.576	156.842	178.780	284.505	429.78	203.45	-1.08	1.69e-03	1.25e-02	yes	down
gene5122	1.00	2.00	3.00	8.00	13.00	2.00	0.419	1.083	1.218	4.658	10.225	1.627	0.92	5.62	2.49	1.70e-03	1.25e-02	yes	up
gene5891	1150.00	1113.00	1000.00	2340.00	1756.00	760.00	27.447	30.441	23.084	68.124	73.679	30.510	26.69	58.47	1.13	1.71e-03	1.25e-02	yes	up
gene9865	318.00	289.00	225.00	69.00	58.00	112.00	15.020	15.748	10.274	4.004	4.832	8.982	13.44	5.81	-1.20	1.71e-03	1.25e-02	yes	down
gene3225	183.77	182.66	65.38	17.69	9.00	49.02	51.446	63.198	17.579	6.575	4.608	25.361	42.15	11.67	-1.84	1.71e-03	1.26e-02	yes	down
gene11148	508.00	402.00	419.00	110.00	183.00	112.00	116.523	112.347	92.435	32.974	76.170	46.665	106.17	51.85	-1.03	1.73e-03	1.27e-02	yes	down
gene8192	961.00	866.00	1561.00	2633.00	1424.00	908.00	76.087	79.870	119.353	259.032	199.915	123.443	93.57	197.36	1.08	1.73e-03	1.27e-02	yes	up
gene2216	29.00	21.00	64.00	118.00	50.00	50.00	0.855	0.710	1.821	4.255	2.590	2.484	1.18	3.15	1.35	1.74e-03	1.28e-02	yes	up
gene10258	154.00	157.00	135.00	66.00	28.00	27.00	10.289	12.180	8.714	5.455	3.313	3.083	10.26	4.00	-1.34	1.75e-03	1.28e-02	yes	down
gene8814	1738.00	1589.00	2427.00	452.00	627.00	784.00	112.844	119.651	152.217	36.288	72.023	86.927	129.75	63.96	-1.02	1.75e-03	1.28e-02	yes	down
gene5341	1613.00	1339.00	1352.00	4667.00	1323.00	1329.00	27.429	26.041	22.238	96.592	39.517	37.918	25.05	59.21	1.24	1.76e-03	1.28e-02	yes	up
gene7382	120.00	107.00	113.00	13.00	33.00	37.00	70.154	82.075	63.324	10.803	36.516	43.035	71.13	29.42	-1.27	1.76e-03	1.28e-02	yes	down
gene4267	267.00	229.00	298.00	380.00	299.00	338.00	11.323	11.181	12.216	19.770	22.343	24.269	11.62	22.02	0.92	1.77e-03	1.29e-02	no	up
gene10907	1105.00	1086.00	976.00	398.00	399.00	305.00	59.223	67.279	50.545	26.273	37.761	27.802	58.35	30.64	-0.93	1.77e-03	1.29e-02	no	down
gene7497	223.00	152.00	186.00	12.00	63.00	43.00	77.486	66.401	62.016	5.643	40.389	28.187	68.33	24.36	-1.48	1.78e-03	1.29e-02	yes	down
gene9647	722.00	620.00	731.00	1086.00	732.00	765.00	28.480	28.152	27.873	52.528	50.888	51.054	28.15	51.52	0.87	1.78e-03	1.29e-02	no	up
gene7765	2005.00	1821.00	2314.00	4652.00	1740.00	2369.00	13.131	13.600	14.661	36.951	19.977	25.928	13.85	27.80	1.00	1.78e-03	1.29e-02	yes	up
gene4917	1597.00	1493.00	1466.00	636.00	537.00	446.00	27.616	29.525	24.523	13.383	16.303	12.943	27.02	14.24	-0.92	1.78e-03	1.29e-02	no	down
gene10760	788.00	718.00	832.00	129.00	341.00	188.00	76.853	82.009	78.317	15.730	59.133	31.698	78.94	35.37	-1.16	1.79e-03	1.30e-02	yes	down
gene5044	1069.00	1031.00	916.00	259.00	415.00	316.00	200.717	232.970	165.591	62.696	140.508	106.143	197.07	102.45	-0.94	1.80e-03	1.30e-02	no	down
gene6118	204.00	194.00	250.00	41.00	84.00	55.00	58.538	68.933	68.909	15.658	44.113	29.236	65.56	29.49	-1.15	1.80e-03	1.30e-02	yes	down
gene2173	1852.00	1833.00	3380.00	2826.00	4005.00	2619.00	104.951	120.174	185.062	197.474	401.013	252.678	139.77	283.54	1.02	1.80e-03	1.30e-02	yes	up
gene7141	3967.00	3542.00	2605.00	818.00	1263.00	1176.00	444.087	466.398	281.341	115.054	251.974	228.869	389.24	196.47	-0.99	1.80e-03	1.30e-02	no	down
gene742	33.00	14.00	46.00	158.00	30.00	43.00	1.390	0.682	1.872	8.178	2.229	3.072	1.36	4.59	1.68	1.80e-03	1.30e-02	yes	up
gene5656	786.00	640.00	747.00	1451.00	624.00	857.00	24.739	23.127	22.731	55.843	34.560	45.487	23.50	45.44	0.95	1.82e-03	1.31e-02	no	up
gene5877	762.00	662.00	932.00	1385.00	1014.00	674.00	23.082	23.024	27.300	51.292	54.064	34.428	24.66	47.06	0.93	1.82e-03	1.31e-02	no	up
gene8018	356.00	291.00	458.00	891.00	291.00	472.00	12.784	12.012	15.899	39.172	18.395	28.626	13.73	28.88	1.07	1.82e-03	1.31e-02	yes	up
gene9403	453.00	333.00	418.00	99.00	169.00	88.00	82.341	72.706	73.165	23.147	55.334	28.551	76.00	35.74	-1.09	1.83e-03	1.31e-02	yes	down
gene8929	233.00	199.00	155.00	72.00	58.00	45.00	27.296	27.461	17.519	10.615	12.118	9.185	23.65	10.69	-1.14	1.84e-03	1.32e-02	yes	down
gene9574	39.00	36.00	33.00	117.00	57.00	32.00	6.762	7.482	5.514	26.031	17.785	9.881	6.51	18.28	1.48	1.85e-03	1.32e-02	yes	up
gene1323	2028.00	1766.00	1090.00	522.00	622.00	204.00	113.788	114.626	59.088	36.109	61.661	19.484	93.37	39.69	-1.23	1.85e-03	1.32e-02	yes	down
gene8012	490.00	447.00	493.00	169.00	126.00	181.00	33.843	35.849	32.895	14.458	15.406	21.389	34.08	16.91	-1.01	1.85e-03	1.32e-02	yes	down
gene1678	807.00	728.00	856.00	311.00	297.00	226.00	70.804	74.593	72.511	34.004	46.267	34.161	72.58	38.22	-0.92	1.85e-03	1.32e-02	no	down
gene4308	4088.00	3581.00	5337.00	9260.00	4263.00	4513.00	32.284	32.253	40.784	88.727	59.045	59.597	35.49	69.71	0.97	1.86e-03	1.33e-02	no	up
gene8112	1312.00	1362.00	1850.00	465.00	464.00	619.00	71.490	85.820	97.416	31.227	44.661	57.381	85.56	43.81	-0.96	1.86e-03	1.33e-02	no	down
gene4849	2308.00	2137.00	2167.00	733.00	970.00	518.00	315.948	346.700	286.000	127.147	237.564	124.449	313.81	163.82	-0.94	1.87e-03	1.33e-02	no	down
gene10988	251.00	211.00	412.00	411.00	394.00	347.00	9.799	9.481	15.547	19.671	27.100	22.920	11.88	23.19	0.96	1.88e-03	1.34e-02	no	up
gene8787	449.00	397.00	676.00	113.00	164.00	184.00	74.466	78.721	108.012	23.980	48.883	54.148	88.41	41.69	-1.08	1.89e-03	1.34e-02	yes	down
gene6795	1686.00	1589.00	1897.00	822.00	512.00	495.00	38.351	41.397	41.730	22.798	20.475	18.927	40.54	20.82	-0.96	1.89e-03	1.34e-02	no	down
gene8819	918.00	825.00	690.00	1745.00	1045.00	675.00	45.148	46.842	32.794	105.568	90.716	56.364	40.98	85.43	1.06	1.89e-03	1.34e-02	yes	up
gene3626	345.00	242.00	244.00	93.00	63.00	100.00	43.081	35.681	29.383	14.655	14.048	21.817	35.70	16.65	-1.10	1.89e-03	1.34e-02	yes	down
gene2572	2642.00	2559.00	2410.00	3571.00	3459.00	2592.00	133.707	149.569	117.864	222.404	309.026	222.831	132.45	251.96	0.93	1.89e-03	1.34e-02	no	up
gene9358	49.00	31.00	61.00	13.00	14.00	6.00	9.684	7.388	11.602	3.323	4.994	2.130	9.72	3.52	-1.44	1.90e-03	1.34e-02	yes	down
gene3120	3835.00	3147.00	4683.00	4656.00	5910.00	4155.00	141.921	133.970	167.543	211.090	385.283	259.883	149.23	285.22	0.93	1.90e-03	1.35e-02	no	up
gene3114	119.00	99.00	69.00	28.00	17.00	31.00	5.390	5.165	3.019	1.559	1.358	2.377	4.43	1.74	-1.30	1.91e-03	1.35e-02	yes	down
gene5195	886.00	878.00	829.00	340.00	325.00	234.00	53.406	61.292	48.280	25.306	34.635	24.044	53.82	28.09	-0.94	1.91e-03	1.35e-02	no	down
gene11260	6484.00	5533.00	6805.00	13265.00	5456.00	7461.00	42.654	41.500	43.310	105.827	62.931	82.024	42.56	83.96	0.98	1.92e-03	1.35e-02	no	up
gene2112	29.00	18.00	20.00	80.00	34.00	22.00	1.532	1.093	1.016	5.196	3.163	1.970	1.21	3.52	1.47	1.92e-03	1.35e-02	yes	up
gene1748	1016.00	864.00	1370.00	203.00	381.00	404.00	122.812	123.173	159.724	30.922	82.185	85.182	136.87	64.98	-1.07	1.92e-03	1.36e-02	yes	down
gene7697	1033.00	866.00	1185.00	2309.00	847.00	1151.00	15.955	15.290	17.710	43.383	22.966	29.814	16.42	32.29	0.97	1.93e-03	1.36e-02	no	up
gene8354	1330.00	1128.00	1143.00	3163.00	1031.00	1256.00	25.122	24.379	20.880	72.746	34.212	39.824	23.30	49.56	1.09	1.93e-03	1.36e-02	yes	up
gene5259	1464.00	1362.00	1388.00	2747.00	1258.00	1600.00	13.202	14.011	12.105	30.062	19.889	24.130	13.03	24.79	0.92	1.94e-03	1.36e-02	no	up
gene7753	583.00	449.00	519.00	937.00	567.00	510.00	29.834	26.546	25.670	59.023	51.224	44.352	27.28	51.87	0.92	1.94e-03	1.36e-02	no	up
gene9162	36.00	18.00	28.00	77.00	36.00	34.00	5.015	2.980	3.763	13.616	8.979	8.329	3.93	10.42	1.38	1.95e-03	1.37e-02	yes	up
gene9189	809.00	728.00	504.00	97.00	198.00	259.00	114.901	122.724	68.999	17.486	50.352	64.682	99.89	43.13	-1.21	1.96e-03	1.37e-02	yes	down
gene3310	750.00	646.00	469.00	182.00	236.00	173.00	52.115	52.139	31.476	15.667	29.031	20.565	44.32	21.71	-1.03	1.97e-03	1.38e-02	yes	down
gene7881	989.00	1015.00	789.00	394.00	304.00	270.00	37.710	44.526	29.081	18.408	20.425	17.407	36.48	18.79	-0.95	1.98e-03	1.38e-02	no	down
gene5088	842.00	754.00	752.00	1507.00	977.00	669.00	33.567	34.606	28.980	73.669	68.635	45.123	32.14	63.20	0.97	1.99e-03	1.39e-02	no	up
gene5685	322.00	288.00	345.00	597.00	429.00	277.00	19.456	20.157	20.145	44.547	45.831	28.540	19.93	40.07	1.00	1.99e-03	1.39e-02	yes	up
gene9627	207.00	139.00	185.00	253.00	218.00	226.00	17.951	14.076	15.486	27.339	33.564	33.754	15.86	31.42	0.98	2.00e-03	1.40e-02	no	up
gene6981	2786.00	2340.00	3015.00	4877.00	4535.00	1985.00	113.859	110.133	119.111	244.494	326.686	137.307	114.73	239.53	1.06	2.01e-03	1.40e-02	yes	up
gene106	4482.00	4534.00	7440.97	903.00	2425.00	566.00	2814.068	3756.223	4479.166	811.244	2892.615	712.269	3724.38	1487.82	-1.32	2.02e-03	1.41e-02	yes	down
gene5759	940.00	739.00	853.00	254.00	290.00	327.00	38.903	35.232	34.122	12.899	21.160	22.909	36.00	18.78	-0.94	2.03e-03	1.42e-02	no	down
gene8182	1328.00	1138.00	1171.00	2259.00	1193.00	1254.00	14.574	14.254	12.427	30.098	22.966	23.027	13.67	25.51	0.90	2.04e-03	1.42e-02	no	up
gene7868	618.00	588.00	789.00	1014.00	565.00	1002.00	43.081	47.608	53.121	87.544	69.731	119.493	48.23	91.29	0.92	2.04e-03	1.42e-02	no	up
gene4822	73.00	65.00	87.00	268.00	75.00	79.00	5.069	5.249	5.836	23.066	9.229	9.389	5.41	14.17	1.37	2.05e-03	1.42e-02	yes	up
gene156	11.00	7.00	8.00	0.00	2.00	0.00	2.904	2.270	2.033	0.000	0.959	0.000	2.39	0.33	-2.55	2.05e-03	1.42e-02	yes	down
gene9477	1656.00	1330.00	1464.00	4190.00	2142.00	941.00	53.371	49.243	45.624	165.182	121.528	51.171	49.21	115.38	1.23	2.06e-03	1.43e-02	yes	up
gene3881	97.00	73.00	215.00	319.00	114.00	216.00	1.889	1.625	4.055	7.578	3.911	7.076	2.63	6.18	1.20	2.07e-03	1.43e-02	yes	up
gene9035	629.00	577.00	471.00	168.00	136.00	231.00	54.555	58.425	39.435	18.148	20.936	34.503	50.00	24.11	-1.05	2.08e-03	1.44e-02	yes	down
gene5488	918.00	797.00	1127.00	1694.00	1077.00	864.00	18.013	17.896	21.393	40.489	37.126	28.465	19.26	35.66	0.89	2.08e-03	1.44e-02	no	up
gene2588	23.00	13.00	9.00	1.00	2.00	3.00	15.180	11.367	5.695	0.950	2.516	3.993	10.46	2.42	-2.07	2.09e-03	1.45e-02	yes	down
gene5057	1281.00	1101.00	1079.00	260.00	499.00	343.00	120.291	120.950	97.799	30.483	83.269	55.614	111.99	56.12	-1.00	2.10e-03	1.45e-02	no	down
gene7542	320.00	328.00	256.00	96.00	103.00	92.00	30.556	36.652	23.597	11.448	17.486	15.180	29.74	14.64	-1.02	2.10e-03	1.45e-02	yes	down
gene7082	1432.00	1300.00	1591.00	571.00	457.00	539.00	66.003	69.110	70.871	32.338	37.163	42.125	68.77	36.98	-0.89	2.10e-03	1.45e-02	no	down
gene4261	97.00	83.00	182.00	331.00	94.00	191.00	4.365	4.306	7.919	18.292	7.460	14.570	5.69	13.47	1.23	2.11e-03	1.45e-02	yes	up
gene4968	210.00	198.00	200.00	402.00	257.00	193.00	24.222	26.891	22.259	58.333	52.868	38.753	24.28	50.47	1.05	2.11e-03	1.45e-02	yes	up
gene4288	430.00	371.00	589.00	180.00	128.00	153.00	28.320	28.348	37.473	14.664	14.920	17.214	31.79	15.53	-1.03	2.12e-03	1.45e-02	yes	down
gene10778	280.00	309.00	387.00	139.00	86.00	90.00	35.750	46.618	47.647	22.412	19.615	20.094	43.49	20.75	-1.06	2.12e-03	1.45e-02	yes	down
gene1825	47.00	49.00	66.00	221.00	55.00	57.00	2.209	2.653	2.999	12.756	4.558	4.539	2.64	7.45	1.46	2.12e-03	1.46e-02	yes	up
gene10330	955.00	748.00	405.00	20.00	56.00	249.00	281.080	273.134	114.482	7.847	30.189	136.075	215.75	54.77	-1.98	2.14e-03	1.47e-02	yes	down
gene4948	5254.00	5005.00	4493.00	935.00	1681.00	1951.00	533.011	595.371	439.878	118.753	303.422	342.731	516.42	250.18	-1.05	2.15e-03	1.47e-02	yes	down
gene9373	629.00	554.00	752.00	1112.00	721.00	622.00	31.483	32.019	36.376	68.482	63.703	52.874	33.49	62.07	0.89	2.15e-03	1.47e-02	no	up
gene6975	1061.00	1049.00	911.00	270.00	299.00	436.00	136.994	160.142	113.426	44.054	68.984	98.510	134.99	69.22	-0.96	2.16e-03	1.48e-02	no	down
gene7317	1004.00	883.00	1145.00	98.00	455.00	140.00	324.526	356.731	355.271	42.585	270.481	84.776	345.75	132.93	-1.38	2.18e-03	1.49e-02	yes	down
gene6243	1184.00	1070.00	1139.00	2880.00	1987.00	641.00	39.393	40.902	36.638	117.231	116.385	35.991	38.80	92.02	1.24	2.18e-03	1.49e-02	yes	up
gene6668	861.00	808.00	1564.00	317.00	442.00	238.00	76.132	83.448	133.501	34.935	69.395	36.259	99.99	47.05	-1.09	2.18e-03	1.49e-02	yes	down
gene368	7.00	3.00	6.00	24.00	16.00	4.00	0.543	0.271	0.453	2.302	2.192	0.535	0.43	1.72	1.79	2.19e-03	1.49e-02	yes	up
gene10535	329.00	289.00	601.00	596.00	835.00	341.00	20.258	20.624	35.753	45.335	90.928	35.820	26.22	57.90	1.14	2.19e-03	1.49e-02	yes	up
gene5387	1416.00	1325.00	1912.00	608.00	469.00	580.00	46.164	49.626	60.265	24.249	26.914	31.902	52.53	27.50	-0.93	2.21e-03	1.51e-02	no	down
gene5879	1300.00	1247.00	745.00	193.00	471.00	258.00	150.722	170.267	83.329	28.154	97.379	52.081	131.09	59.01	-1.15	2.22e-03	1.51e-02	yes	down
gene10306	183.00	194.00	237.00	401.00	205.00	243.00	8.027	9.807	10.053	21.597	15.854	18.060	9.32	18.56	0.99	2.22e-03	1.51e-02	no	up
gene6669	33.00	12.00	18.00	62.00	56.00	17.00	1.033	0.430	0.543	2.383	3.101	0.899	0.67	2.17	1.56	2.22e-03	1.51e-02	yes	up
gene1688	28.00	22.00	14.00	83.00	32.00	23.00	1.666	1.513	0.805	6.091	3.363	2.334	1.29	4.01	1.56	2.24e-03	1.52e-02	yes	up
gene9474	485.00	406.00	689.00	876.00	534.00	589.00	65.219	64.655	89.326	149.129	128.415	138.870	74.16	138.95	0.90	2.27e-03	1.54e-02	no	up
gene8889	1811.00	1677.00	1447.00	730.00	578.00	427.00	35.171	37.268	27.179	17.271	19.715	13.928	32.78	17.08	-0.94	2.28e-03	1.54e-02	no	down
gene5403	904.00	607.00	788.00	130.00	324.00	209.00	435.713	377.915	364.066	87.428	292.649	196.454	391.39	190.57	-1.04	2.28e-03	1.54e-02	yes	down
gene7289	870.00	802.00	1228.00	331.00	240.00	404.00	60.462	64.729	82.423	28.486	29.529	48.035	70.03	34.84	-1.01	2.29e-03	1.54e-02	yes	down
gene9371	1120.00	1038.00	442.00	1665.00	2509.00	626.00	18.164	19.251	6.933	32.857	71.450	17.032	14.24	41.11	1.52	2.29e-03	1.55e-02	yes	up
gene6036	218.00	217.00	233.00	381.00	342.00	194.00	31.153	36.820	32.100	69.136	87.528	48.773	33.20	69.14	1.06	2.30e-03	1.55e-02	yes	up
gene4495	375.00	356.00	343.00	69.00	107.00	143.00	24.204	26.648	21.393	5.509	12.218	15.769	23.87	10.93	-1.12	2.31e-03	1.55e-02	yes	down
gene7823	1308.00	1139.00	1103.00	1934.00	1246.00	1229.00	29.665	29.591	24.191	53.469	49.667	46.857	27.57	50.15	0.86	2.31e-03	1.55e-02	no	up
gene11025	72.00	58.00	71.00	110.00	145.00	61.00	1.586	1.466	1.509	2.956	5.617	2.259	1.52	3.65	1.21	2.31e-03	1.56e-02	yes	up
gene5691	74.00	56.00	59.00	21.00	16.00	15.00	5.194	4.558	3.995	1.827	1.993	1.798	4.55	1.87	-1.24	2.33e-03	1.57e-02	yes	down
gene7492	165.00	191.00	238.00	267.00	316.00	213.00	16.160	21.913	22.500	32.705	55.048	36.077	20.27	41.33	1.02	2.33e-03	1.57e-02	yes	up
gene8397	254.00	140.00	208.00	307.00	264.00	227.00	6.628	4.185	5.243	9.773	12.118	9.967	5.38	10.63	0.97	2.33e-03	1.57e-02	no	up
gene3411	19.00	13.00	15.00	4.00	2.00	2.00	1.149	0.906	0.875	0.296	0.212	0.203	0.97	0.24	-1.66	2.35e-03	1.57e-02	yes	down
gene2095	1796.00	1621.00	1757.00	291.00	502.00	764.00	180.592	191.069	170.501	36.619	89.795	132.982	179.90	84.24	-1.09	2.35e-03	1.58e-02	yes	down
gene2573	424.00	367.00	404.00	106.00	169.00	98.00	24.828	24.883	22.862	7.659	17.498	9.774	24.10	11.65	-1.04	2.36e-03	1.58e-02	yes	down
gene2539	875.00	732.00	870.00	410.00	204.00	230.00	21.220	20.344	20.407	12.129	8.693	9.378	20.65	10.12	-1.02	2.36e-03	1.58e-02	yes	down
gene8665	329.00	290.00	296.00	450.00	392.00	325.00	23.884	24.472	20.759	40.507	50.415	40.413	22.88	43.84	0.94	2.38e-03	1.59e-02	no	up
gene11162	4145.00	3216.00	4543.00	10833.00	3085.00	4506.00	32.748	28.974	34.726	103.839	42.743	59.522	32.37	69.49	1.10	2.38e-03	1.59e-02	yes	up
gene2887	1006.00	840.00	1361.00	1580.00	1315.00	1008.00	48.026	46.273	62.791	92.731	110.768	81.650	53.08	95.46	0.85	2.39e-03	1.60e-02	no	up
gene2488	3431.00	3306.00	2651.00	3744.00	4842.00	3528.00	506.268	580.006	377.026	702.577	1280.367	917.351	479.43	964.70	1.01	2.40e-03	1.60e-02	yes	up
gene2673	79.08	47.50	11.82	5.82	11.86	2.17	17.612	12.862	2.536	1.693	4.782	0.878	10.50	2.49	-2.03	2.40e-03	1.60e-02	yes	down
gene3894	895.00	786.00	857.00	1455.00	893.00	835.00	22.619	22.772	20.950	44.879	39.692	35.510	22.03	40.24	0.87	2.41e-03	1.60e-02	no	up
gene10546	295.00	261.00	262.00	61.00	118.00	55.00	42.431	44.582	36.326	11.143	30.401	13.917	40.77	18.53	-1.13	2.44e-03	1.62e-02	yes	down
gene1345	508.00	442.00	431.00	205.00	125.00	136.00	31.625	31.888	25.921	15.766	13.762	14.441	29.55	14.68	-1.00	2.46e-03	1.63e-02	yes	down
gene2753	90.00	81.00	36.00	15.00	14.00	20.00	6.084	6.361	2.355	1.254	1.681	2.312	4.76	1.72	-1.41	2.48e-03	1.64e-02	yes	down
gene7975	1258.00	1171.00	848.00	1955.00	1037.00	1341.00	25.362	27.022	16.533	48.014	36.740	45.412	22.52	43.39	0.94	2.48e-03	1.64e-02	no	up
gene7462	2.00	1.00	4.00	15.00	3.00	7.00	0.641	0.402	1.228	6.423	1.756	4.175	0.79	4.15	2.25	2.48e-03	1.65e-02	yes	up
gene6139	9.00	3.00	11.00	12.00	18.00	17.00	0.891	0.346	1.057	1.487	3.176	2.923	0.79	2.50	1.55	2.49e-03	1.65e-02	yes	up
gene9016	3973.00	3729.00	3824.00	816.00	1447.00	1469.00	37.193	39.837	34.636	9.271	23.763	23.006	37.02	18.41	-1.00	2.49e-03	1.65e-02	yes	down
gene7777	1544.06	1141.94	1234.04	1533.16	3245.98	1064.38	237.072	208.834	182.586	299.970	893.938	288.626	208.06	498.23	1.26	2.50e-03	1.65e-02	yes	up
gene3950	174.00	146.00	217.00	317.00	200.00	199.00	3.893	3.736	4.689	8.644	7.859	7.483	4.15	8.02	0.94	2.50e-03	1.65e-02	no	up
gene879	7.00	0.00	9.00	9.97	18.00	12.00	0.739	0.000	0.926	1.326	3.400	2.205	0.59	2.30	1.80	2.51e-03	1.65e-02	yes	up
gene9045	3383.00	3078.00	4360.00	5895.00	3691.00	3969.00	118.990	124.471	148.273	253.864	228.634	235.796	131.69	239.75	0.86	2.51e-03	1.65e-02	no	up
gene5289	738.00	739.00	668.00	248.00	255.00	247.00	56.088	65.355	49.025	23.398	34.349	32.191	56.18	29.81	-0.91	2.51e-03	1.65e-02	no	down
gene4843	102.00	50.00	92.00	11.00	27.00	20.00	55.731	35.653	48.180	8.483	27.823	21.593	46.89	19.07	-1.29	2.54e-03	1.67e-02	yes	down
gene7026	426.00	402.00	632.00	100.00	214.00	103.00	86.403	98.570	123.368	26.282	78.449	37.586	104.00	47.47	-1.13	2.55e-03	1.68e-02	yes	down
gene6817	1543.00	1583.00	1325.00	689.00	508.00	332.00	51.562	60.778	42.806	28.172	29.890	18.724	51.00	25.86	-0.98	2.56e-03	1.68e-02	no	down
gene2320	581.00	584.00	863.00	975.00	712.00	793.00	15.278	17.607	21.947	31.299	32.929	35.113	18.49	33.02	0.83	2.56e-03	1.68e-02	no	up
gene3153	286.00	257.00	195.00	551.00	336.00	213.00	19.518	20.362	12.850	46.545	40.588	24.858	17.25	37.87	1.13	2.59e-03	1.70e-02	yes	up
gene9965	295.00	224.00	428.00	492.00	331.00	400.00	41.897	37.764	58.595	88.700	84.178	99.902	46.97	90.60	0.95	2.59e-03	1.70e-02	no	up
gene7847	444.00	353.00	268.00	119.00	120.00	103.00	27.794	25.612	16.211	9.209	13.289	11.005	22.77	11.15	-1.02	2.60e-03	1.70e-02	yes	down
gene3091	81.00	57.00	142.00	183.00	88.00	160.00	0.909	0.729	1.550	2.499	1.731	3.008	1.10	2.39	1.06	2.61e-03	1.71e-02	yes	up
gene10932	818.00	617.00	787.00	1474.00	615.00	858.00	7.100	6.109	6.611	15.533	9.366	12.461	6.62	12.50	0.91	2.61e-03	1.71e-02	no	up
gene5689	4024.00	3812.00	1073.00	101.00	348.00	1008.00	95.641	103.819	24.663	2.929	14.547	40.295	71.26	18.34	-1.95	2.61e-03	1.71e-02	yes	down
gene5404	1347.00	1349.00	1865.00	2857.00	1455.00	1563.00	35.144	40.351	47.053	90.975	66.755	68.632	41.20	75.90	0.88	2.61e-03	1.71e-02	no	up
gene7012	1298.00	1226.00	1983.00	3898.00	2069.00	994.00	79.499	86.997	117.340	294.864	224.076	103.831	96.04	212.22	1.14	2.62e-03	1.71e-02	yes	up
gene4996	109.00	82.00	95.00	21.00	34.00	26.00	65.228	64.505	54.499	17.898	38.558	31.035	60.96	28.94	-1.07	2.63e-03	1.71e-02	yes	down
gene9789	858.00	692.00	916.00	311.00	319.00	245.00	134.455	129.291	138.321	62.176	89.708	67.893	134.38	73.28	-0.87	2.64e-03	1.72e-02	no	down
gene1989	1432.00	1336.00	2722.00	2536.00	2776.00	1798.00	86.314	93.274	158.506	188.723	295.812	184.763	115.67	223.88	0.95	2.64e-03	1.72e-02	no	up
gene1759	2.00	4.00	3.00	15.00	18.00	1.00	0.089	0.215	0.131	0.842	1.457	0.075	0.14	0.82	1.92	2.65e-03	1.72e-02	yes	up
gene4305	796.00	757.00	825.00	285.00	263.00	305.00	36.917	40.491	36.980	16.240	21.521	23.991	38.01	20.41	-0.89	2.65e-03	1.72e-02	no	down
gene2204	48.00	31.00	79.00	118.00	66.00	66.00	4.160	3.138	6.611	12.747	10.163	9.860	4.78	10.98	1.18	2.69e-03	1.74e-02	yes	up
gene2470	1580.00	1631.00	1735.00	272.00	666.00	570.00	182.258	221.528	193.072	39.468	136.984	114.461	198.06	95.59	-1.05	2.70e-03	1.75e-02	yes	down
gene3911	464.00	450.00	401.00	667.00	499.00	475.00	15.144	16.878	12.659	26.640	28.682	26.164	14.72	27.19	0.88	2.70e-03	1.75e-02	no	up
gene8657	76.00	41.00	79.00	121.00	152.00	53.00	9.042	5.754	9.066	18.131	32.269	10.994	8.07	20.74	1.35	2.72e-03	1.76e-02	yes	up
gene10089	314.00	260.79	300.00	115.00	76.00	101.35	11.144	10.648	10.294	4.998	4.758	6.081	10.67	5.25	-1.01	2.72e-03	1.76e-02	yes	down
gene3425	1272.16	944.44	1271.23	1727.47	838.02	2093.44	20.677	17.551	19.984	34.156	23.912	57.070	19.48	37.71	0.95	2.73e-03	1.76e-02	no	up
gene9234	118.00	121.00	138.00	49.00	21.00	39.00	4.428	5.221	5.001	2.248	1.382	2.473	4.88	2.02	-1.23	2.73e-03	1.76e-02	yes	down
gene4396	657.00	400.00	2135.00	1375.00	3560.00	1170.00	97.574	70.651	305.622	259.794	947.666	306.322	168.16	507.70	1.59	2.73e-03	1.76e-02	yes	up
gene6867	777.00	645.00	909.00	272.00	302.00	247.00	34.280	32.804	38.761	14.736	23.501	18.467	35.53	18.86	-0.91	2.73e-03	1.76e-02	no	down
gene2521	692.00	542.00	877.00	1837.00	594.00	701.00	11.109	9.948	13.625	35.885	16.751	18.873	11.71	24.17	1.04	2.73e-03	1.76e-02	yes	up
gene7063	415.00	321.00	661.00	131.00	153.00	157.00	96.158	90.687	147.297	39.701	64.351	66.127	113.85	56.18	-1.02	2.74e-03	1.76e-02	yes	down
gene8442	28.00	16.00	35.00	80.00	30.00	33.00	2.236	1.485	2.697	7.928	4.247	4.518	2.19	5.63	1.33	2.75e-03	1.77e-02	yes	up
gene10403	560.00	503.00	371.00	181.00	154.00	145.00	75.749	80.599	48.381	31.003	37.263	34.396	66.85	34.17	-0.97	2.75e-03	1.77e-02	no	down
gene1604	3.00	4.00	8.00	14.00	11.00	9.00	0.151	0.224	0.382	0.851	0.959	0.760	0.26	0.86	1.41	2.76e-03	1.77e-02	yes	up
gene6885	1.95	1.00	2.00	7.09	15.56	1.00	0.579	0.364	0.564	2.786	8.382	0.546	0.51	4.00	2.75	2.77e-03	1.78e-02	yes	up
gene2910	940.00	789.00	1152.00	1807.00	792.00	1127.00	24.302	23.389	28.799	57.016	36.005	49.030	25.73	47.43	0.88	2.78e-03	1.78e-02	no	up
gene7590	2030.00	1787.00	1558.00	3018.00	1857.00	1917.00	35.509	35.746	26.364	64.254	57.053	56.267	32.12	59.36	0.88	2.79e-03	1.78e-02	no	up
gene4960	495.00	473.00	358.00	108.00	148.00	165.00	27.233	30.095	19.028	7.327	14.385	15.448	24.99	12.22	-1.03	2.79e-03	1.78e-02	yes	down
gene9440	3285.00	3039.00	3162.00	915.00	1019.00	1389.00	206.204	221.117	191.753	70.973	113.134	148.793	205.19	109.16	-0.91	2.81e-03	1.80e-02	no	down
gene2111	1402.00	1178.00	1182.00	2209.00	2078.00	871.00	8.971	8.593	7.316	17.145	23.314	9.314	8.23	16.84	1.02	2.83e-03	1.81e-02	yes	up
gene1002	331.00	284.00	232.00	391.00	497.00	273.00	26.209	26.191	17.740	38.465	69.768	37.115	23.00	48.68	1.08	2.83e-03	1.81e-02	yes	up
gene3143	1542.00	1502.00	2163.00	502.00	687.00	626.00	90.073	101.568	122.080	36.181	70.927	62.305	105.60	56.00	-0.91	2.85e-03	1.82e-02	no	down
gene8490	2734.00	2583.00	1740.00	4250.00	6863.00	1367.00	293.062	325.216	179.970	571.462	1310.096	254.284	259.92	725.05	1.48	2.88e-03	1.83e-02	yes	up
gene10622	79.00	77.00	135.00	6.00	24.00	31.00	64.925	85.194	106.493	7.238	38.023	52.488	86.68	31.57	-1.45	2.89e-03	1.84e-02	yes	down
gene1628	2120.00	1903.00	2809.00	3681.00	2217.00	2554.00	66.903	68.970	85.713	142.053	123.147	135.958	74.63	133.76	0.84	2.89e-03	1.84e-02	no	up
gene7925	950.00	853.00	1393.00	1576.00	1353.00	966.00	51.402	53.353	72.823	105.057	129.287	88.897	60.08	108.33	0.85	2.90e-03	1.84e-02	no	up
gene2296	67.00	50.00	83.00	160.00	79.00	71.00	3.661	3.157	4.377	10.767	7.622	6.594	3.78	8.42	1.13	2.90e-03	1.84e-02	yes	up
gene2016	1147.00	1002.00	698.00	203.00	375.00	314.00	46.458	46.730	27.330	10.086	26.777	21.528	39.31	19.26	-1.03	2.91e-03	1.84e-02	yes	down
gene6686	3428.00	3163.00	689.00	218.00	147.00	893.00	83.668	88.473	16.261	6.494	6.302	36.666	59.63	15.68	-1.92	2.91e-03	1.84e-02	yes	down
gene9345	2852.00	2286.00	2166.00	2645.00	6008.00	2193.00	91.918	84.634	67.500	104.269	340.859	119.247	80.52	189.22	1.23	2.91e-03	1.85e-02	yes	up
gene3243	1743.00	1446.00	1084.00	488.00	561.00	432.00	111.881	107.630	67.218	38.725	63.703	47.350	93.73	49.85	-0.91	2.92e-03	1.85e-02	no	down
gene1603	210.00	182.00	659.00	547.00	930.00	319.00	10.111	10.116	30.661	32.382	79.010	26.067	17.88	46.28	1.37	2.93e-03	1.85e-02	yes	up
gene7944	1104.00	1051.00	1049.00	254.00	448.00	368.00	163.969	185.642	150.165	47.987	119.262	96.348	165.22	87.03	-0.92	2.94e-03	1.86e-02	no	down
gene8549	3969.00	3795.00	3403.00	1268.00	1647.00	720.00	222.141	245.701	184.035	87.491	162.864	68.589	214.77	107.29	-1.00	2.95e-03	1.86e-02	yes	down
gene6872	696.00	596.00	459.00	231.00	205.00	150.00	61.299	61.311	39.033	25.360	32.057	22.760	52.89	26.84	-0.98	2.95e-03	1.86e-02	no	down
gene5430	852.00	778.00	726.00	186.00	349.00	227.00	79.027	84.391	65.005	21.535	57.514	36.334	75.33	38.29	-0.97	2.95e-03	1.86e-02	no	down
gene10655	191.00	206.00	194.00	80.00	53.00	58.00	6.619	8.201	6.500	3.395	3.238	3.394	7.05	3.34	-1.05	2.97e-03	1.87e-02	yes	down
gene4622	417.00	329.00	397.00	178.00	112.00	76.00	15.563	14.123	14.319	8.134	7.360	4.796	14.66	6.85	-1.09	2.99e-03	1.88e-02	yes	down
gene3627	912.00	875.00	989.00	393.00	289.00	334.00	33.585	37.063	35.209	17.727	18.744	20.790	35.24	19.01	-0.89	2.99e-03	1.88e-02	no	down
gene4003	1544.00	1465.00	1856.00	515.00	695.00	514.00	54.395	59.340	63.213	22.215	43.116	30.585	59.20	31.88	-0.89	2.99e-03	1.88e-02	no	down
gene10151	618.00	481.00	455.00	167.00	208.00	142.00	64.417	58.845	45.765	21.812	38.596	25.661	55.71	28.69	-0.95	2.99e-03	1.88e-02	no	down
gene4695	3177.00	2912.00	3262.00	5328.00	3006.00	3389.00	66.840	70.147	66.373	136.597	111.129	119.793	67.65	122.79	0.86	3.00e-03	1.88e-02	no	up
gene2878	1142.00	1052.00	1469.00	2041.00	2202.00	809.00	45.763	48.542	56.904	100.309	155.528	54.854	50.80	105.12	1.05	3.00e-03	1.88e-02	yes	up
gene3115	198.00	153.00	120.00	55.00	23.00	53.00	4.757	4.213	2.787	1.612	0.971	2.141	3.85	1.56	-1.25	3.01e-03	1.89e-02	yes	down
gene1965	2044.00	2012.00	2033.00	681.00	859.00	676.00	96.969	110.133	93.210	39.719	71.898	54.415	99.48	55.16	-0.85	3.01e-03	1.89e-02	no	down
gene10745	11451.00	9985.00	11845.00	18982.00	10783.00	12402.00	261.499	261.206	261.598	528.545	432.834	476.162	261.45	479.97	0.88	3.03e-03	1.89e-02	no	up
gene8970	68.00	41.00	78.00	148.00	83.00	62.00	2.592	1.803	2.878	6.915	5.579	3.993	2.46	5.56	1.14	3.03e-03	1.89e-02	yes	up
gene7147	663.00	526.00	751.00	257.00	201.00	227.00	37.380	34.317	40.915	17.871	20.026	21.785	37.80	19.80	-0.93	3.03e-03	1.89e-02	no	down
gene9600	2028.00	1859.00	1354.00	4108.00	1901.00	1591.00	27.509	28.806	17.771	67.739	45.259	36.163	24.22	50.42	1.05	3.03e-03	1.89e-02	yes	up
gene10245	382.00	279.00	513.00	9.00	26.00	144.00	62.448	54.492	80.793	1.881	7.634	41.729	67.01	16.06	-2.05	3.04e-03	1.90e-02	yes	down
gene1951	1118.77	992.00	1393.00	1752.00	1095.00	1337.00	46.645	47.646	56.139	89.632	80.479	94.378	50.53	87.98	0.80	3.05e-03	1.90e-02	no	up
gene3253	3082.00	3022.00	3479.00	5206.00	4508.00	2610.00	48.097	53.913	52.517	98.822	123.521	68.300	51.50	97.85	0.92	3.06e-03	1.90e-02	no	up
gene2479	137.00	138.00	104.00	32.00	31.00	47.00	19.216	22.968	14.068	5.697	7.784	11.583	18.39	8.21	-1.15	3.06e-03	1.90e-02	yes	down
gene9735	737.00	593.00	1015.00	1339.00	887.00	712.00	47.847	44.657	63.656	107.502	101.888	78.952	52.87	96.84	0.87	3.06e-03	1.91e-02	no	up
gene5688	200.00	182.00	221.00	481.00	166.00	242.00	6.886	7.202	7.356	20.271	10.063	14.067	7.16	14.90	1.05	3.07e-03	1.91e-02	yes	up
gene7711	1538.00	1305.00	1555.00	2642.00	1435.00	1431.00	55.036	53.698	53.795	115.770	90.442	86.510	54.17	98.19	0.86	3.07e-03	1.91e-02	no	up
gene4587	1522.00	1463.00	4333.00	3211.00	6468.00	2278.00	303.298	352.061	831.092	828.058	2328.252	815.575	517.30	1333.77	1.37	3.08e-03	1.91e-02	yes	up
gene9190	1775.00	1825.00	3675.00	855.00	741.00	861.00	87.873	104.314	175.824	52.072	64.749	72.379	126.01	62.61	-1.01	3.09e-03	1.91e-02	yes	down
gene5421	2430.00	2220.00	2536.00	4301.00	2405.00	2382.00	52.284	54.698	52.778	112.788	90.941	86.135	53.19	97.19	0.87	3.09e-03	1.92e-02	no	up
gene8140	584.00	439.00	489.00	916.00	475.00	542.00	13.434	11.564	10.878	25.691	19.204	20.961	11.91	22.04	0.88	3.09e-03	1.92e-02	no	up
gene9987	550.00	515.00	687.00	886.00	861.00	477.00	31.010	33.598	37.433	61.603	85.772	45.787	34.21	64.96	0.92	3.10e-03	1.92e-02	no	up
gene4627	1233.00	1255.00	1841.00	345.00	599.00	489.00	81.922	96.758	118.155	28.360	70.429	55.518	100.04	50.98	-0.97	3.10e-03	1.92e-02	no	down
gene1806	1604.00	1381.00	1713.00	2407.00	1543.00	1676.00	48.596	48.029	50.182	89.139	82.260	85.611	49.03	85.72	0.80	3.11e-03	1.92e-02	no	up
gene8855	1129.51	947.26	1087.29	1632.73	1144.89	1005.36	87.009	84.933	80.883	156.161	156.325	132.864	84.07	149.07	0.83	3.13e-03	1.93e-02	no	up
gene8909	2337.00	2073.00	2053.00	3923.00	2554.00	1875.00	68.871	70.119	58.504	141.282	132.438	93.136	65.33	123.51	0.92	3.17e-03	1.95e-02	no	up
gene10443	198.00	138.00	276.00	323.00	262.00	215.00	22.164	18.167	29.805	45.434	52.270	41.847	23.86	46.66	0.96	3.17e-03	1.96e-02	no	up
gene6871	1396.00	1258.00	936.00	541.00	401.00	299.00	65.949	68.568	42.736	31.415	33.427	23.969	57.96	29.81	-0.96	3.18e-03	1.96e-02	no	down
gene5305	1305.00	1526.00	2058.00	1875.00	2827.00	1539.00	121.039	165.532	184.257	217.083	465.912	246.362	158.20	310.58	0.97	3.20e-03	1.97e-02	no	up
gene8935	432.00	373.00	423.00	157.00	131.00	141.00	46.974	47.655	44.376	21.427	25.369	26.624	46.20	24.36	-0.92	3.20e-03	1.97e-02	no	down
gene6960	763.00	664.00	575.00	1253.00	776.00	599.00	39.402	39.613	28.699	79.662	70.752	52.574	35.42	68.33	0.95	3.21e-03	1.97e-02	no	up
gene4973	11151.00	10125.00	10256.00	25058.00	11195.00	9089.00	89.815	93.012	79.917	244.888	158.131	122.415	87.03	177.85	1.03	3.26e-03	2.00e-02	yes	up
gene4289	2361.00	1933.00	2776.00	4366.00	2449.00	2190.00	67.998	63.879	77.301	153.617	124.081	106.272	70.28	129.06	0.88	3.27e-03	2.00e-02	no	up
gene4733	107.00	103.00	115.00	253.00	148.00	90.00	8.712	9.779	9.046	25.619	21.384	12.600	9.16	20.19	1.13	3.28e-03	2.01e-02	yes	up
gene2535	4105.00	3998.00	2777.00	1363.00	1298.00	1198.00	145.742	163.206	95.323	59.256	81.164	71.843	131.90	70.56	-0.90	3.31e-03	2.03e-02	no	down
gene3322	65.00	48.00	69.00	134.00	62.00	77.00	5.888	5.081	6.028	15.130	9.976	12.022	5.70	12.43	1.11	3.31e-03	2.03e-02	yes	up
gene7224	2393.00	2416.00	1977.00	654.00	855.00	897.00	82.884	96.197	66.202	27.733	52.146	52.467	80.55	43.61	-0.88	3.32e-03	2.03e-02	no	down
gene8136	1806.00	1640.00	2373.00	3342.00	1696.00	2273.00	47.830	49.803	60.768	108.049	78.997	101.347	53.31	96.13	0.85	3.32e-03	2.03e-02	no	up
gene8610	1235.00	1018.00	1331.00	367.00	513.00	380.00	113.164	109.059	117.733	41.958	83.505	60.068	113.67	61.62	-0.88	3.33e-03	2.04e-02	no	down
gene8834	927.00	782.00	685.00	332.00	307.00	176.00	21.149	20.437	15.114	9.235	12.305	6.755	18.66	9.52	-0.96	3.34e-03	2.04e-02	no	down
gene8698	804.00	840.00	585.00	325.00	232.00	215.00	40.961	49.430	28.799	20.379	20.861	18.606	38.89	20.00	-0.96	3.35e-03	2.05e-02	no	down
gene10930	2492.00	2212.00	2157.00	4358.00	1946.00	2668.00	33.148	33.616	27.763	70.471	45.433	59.468	31.25	58.59	0.90	3.38e-03	2.06e-02	no	up
gene10751	1239.00	1203.00	1216.00	537.00	392.00	426.00	27.358	30.422	25.972	14.458	15.219	15.812	27.75	15.13	-0.87	3.38e-03	2.06e-02	no	down
gene5792	432.00	419.00	631.00	672.00	511.00	598.00	14.022	15.627	19.803	26.685	29.205	32.748	16.69	29.40	0.81	3.39e-03	2.06e-02	no	up
gene5712	760.00	724.00	1014.00	247.00	383.00	159.00	34.200	37.558	44.094	13.652	30.401	12.129	38.94	18.87	-1.04	3.41e-03	2.07e-02	yes	down
gene6102	2135.00	1893.00	1566.00	512.00	704.00	741.00	449.031	482.370	316.922	139.867	267.915	281.133	409.05	226.69	-0.85	3.45e-03	2.09e-02	no	down
gene4956	119.00	107.00	78.00	15.00	41.00	19.00	4.775	4.950	3.029	0.735	2.902	1.295	4.17	1.64	-1.29	3.45e-03	2.09e-02	yes	down
gene3476	1126.00	939.00	1081.00	350.00	396.00	397.00	116.309	113.795	107.751	45.291	72.795	71.062	112.32	62.54	-0.84	3.45e-03	2.09e-02	no	down
gene10536	5347.00	5044.00	7092.00	8561.00	7336.00	5537.00	63.143	68.017	81.024	122.829	152.029	109.494	71.35	128.66	0.85	3.46e-03	2.10e-02	no	up
gene5894	3134.00	3187.00	3579.00	1350.00	1135.00	1219.00	57.522	66.915	63.535	30.170	36.590	37.554	62.60	34.62	-0.85	3.48e-03	2.11e-02	no	down
gene1684	786.00	714.00	822.00	188.00	298.00	297.00	75.366	80.141	76.073	22.529	50.801	49.202	77.06	40.31	-0.93	3.52e-03	2.13e-02	no	down
gene460	421.27	389.17	784.68	920.72	552.26	577.85	46.475	50.476	83.520	127.541	108.551	110.757	61.67	115.94	0.91	3.53e-03	2.14e-02	no	up
gene4532	226.00	250.00	527.00	528.00	307.00	568.00	12.116	15.486	27.290	34.855	29.056	51.771	18.86	38.07	1.01	3.54e-03	2.14e-02	yes	up
gene10187	35.00	20.00	12.00	52.00	31.00	36.00	1.550	1.027	0.513	2.831	2.429	2.708	1.00	2.66	1.32	3.55e-03	2.14e-02	yes	up
gene9465	251.00	215.00	359.00	505.00	319.00	259.00	17.131	17.037	23.667	42.657	38.533	30.221	19.57	37.44	0.93	3.55e-03	2.14e-02	no	up
gene7832	739.00	743.00	2174.00	1879.00	2023.00	1273.00	21.336	24.621	60.698	66.279	102.760	61.930	37.19	77.34	1.05	3.56e-03	2.14e-02	yes	up
gene6626	1624.00	1660.00	775.00	434.00	460.00	435.00	82.368	97.244	37.986	27.088	41.186	37.479	70.03	35.06	-1.00	3.56e-03	2.14e-02	no	down
gene10724	39.00	45.00	49.00	46.00	62.00	101.00	3.474	4.689	4.216	5.115	9.814	15.512	4.12	9.90	1.25	3.56e-03	2.15e-02	yes	up
gene931	119.07	53.15	102.99	195.09	97.59	115.02	5.817	2.998	4.860	11.726	8.419	9.538	4.61	9.93	1.09	3.58e-03	2.15e-02	yes	up
gene8360	392.00	363.00	387.00	562.00	382.00	455.00	9.746	10.340	9.308	17.047	16.701	19.034	9.76	17.54	0.84	3.60e-03	2.16e-02	no	up
gene2040	167.00	181.00	36.00	33.00	24.00	26.00	16.721	21.240	3.482	4.130	4.272	4.507	13.07	4.29	-1.58	3.61e-03	2.17e-02	yes	down
gene1236	5.00	7.00	1.00	18.00	22.00	3.00	0.169	0.280	0.030	0.761	1.333	0.171	0.15	0.77	1.81	3.62e-03	2.17e-02	yes	up
gene9582	1639.00	1597.00	1552.00	1742.00	2072.00	1846.00	27.705	30.870	25.378	35.840	61.511	52.360	27.77	49.63	0.84	3.62e-03	2.17e-02	no	up
gene833	95.00	123.00	119.00	27.00	45.00	24.00	7.171	10.807	8.674	2.526	6.015	3.105	8.82	3.89	-1.16	3.63e-03	2.17e-02	yes	down
gene7217	500.00	376.00	575.00	170.00	146.00	185.00	34.324	29.974	38.127	14.449	17.747	21.721	34.46	17.80	-0.95	3.63e-03	2.18e-02	no	down
gene3516	1.00	6.00	20.00	23.00	22.00	18.00	0.116	0.813	2.224	3.341	4.521	3.618	1.12	3.83	1.69	3.65e-03	2.18e-02	yes	up
gene5805	1528.00	1373.00	1333.00	3459.00	3105.00	641.00	26.503	27.237	22.359	73.024	94.590	18.659	25.16	63.67	1.34	3.66e-03	2.19e-02	yes	up
gene5988	87.00	74.00	108.00	190.00	77.00	127.00	4.401	4.325	5.283	11.833	6.875	10.919	4.71	9.87	1.05	3.68e-03	2.20e-02	yes	up
gene3595	2060.00	1809.00	2591.00	3631.00	3081.00	1625.00	13.345	13.357	16.241	28.522	34.984	17.589	14.44	27.36	0.92	3.68e-03	2.20e-02	no	up
gene1119	476.00	368.00	351.00	106.00	170.00	106.00	42.092	38.006	29.966	11.681	26.689	16.154	36.29	18.15	-1.00	3.72e-03	2.22e-02	no	down
gene6901	1677.00	1518.00	2410.00	3220.00	6349.00	828.00	68.168	71.053	94.699	160.542	454.890	56.963	79.05	228.75	1.53	3.72e-03	2.22e-02	yes	up
gene3305	3858.00	3376.00	3841.00	7975.00	3421.00	3531.00	30.209	30.151	29.101	75.756	46.977	46.226	29.77	56.92	0.93	3.73e-03	2.22e-02	no	up
gene757	555.00	594.00	528.00	234.00	207.00	135.00	27.180	33.579	24.985	14.091	17.897	11.219	28.26	14.50	-0.96	3.73e-03	2.22e-02	no	down
gene10288	47.00	25.00	57.00	71.00	61.00	55.00	1.978	1.214	2.314	3.664	4.521	3.907	1.88	4.03	1.06	3.73e-03	2.22e-02	yes	up
gene8700	534.00	564.00	563.00	638.00	601.00	746.00	28.347	34.606	28.880	41.716	56.343	67.347	30.42	54.55	0.84	3.74e-03	2.23e-02	no	up
gene4637	480.00	452.00	301.00	92.00	184.00	79.00	73.700	82.663	44.537	17.996	50.676	21.421	65.35	30.15	-1.11	3.75e-03	2.23e-02	yes	down
gene8440	86.00	76.00	59.00	203.00	79.00	80.00	12.062	12.647	7.980	36.127	19.840	19.719	10.69	25.56	1.25	3.77e-03	2.24e-02	yes	up
gene4492	2202.00	2134.00	2599.00	850.00	858.00	900.00	87.169	97.253	99.459	41.260	59.855	60.271	94.82	53.41	-0.83	3.78e-03	2.24e-02	no	down
gene4481	1311.00	1089.00	1267.00	374.00	525.00	410.00	118.696	115.224	110.729	42.236	84.427	64.007	114.65	63.24	-0.86	3.80e-03	2.25e-02	no	down
gene10317	1018.00	1024.00	1299.00	445.00	352.00	434.00	50.395	58.527	62.147	27.097	30.762	36.484	57.26	31.22	-0.87	3.81e-03	2.26e-02	no	down
gene6216	519.00	464.00	416.00	80.00	159.00	183.00	236.012	271.247	181.349	50.477	135.103	161.329	225.87	113.22	-1.00	3.82e-03	2.26e-02	no	down
gene6959	878.00	744.00	730.00	1231.00	923.00	712.00	83.481	82.794	66.997	146.218	155.989	116.945	77.05	140.56	0.87	3.84e-03	2.27e-02	no	up
gene10110	1284.00	1058.00	3802.00	1845.00	3683.00	4054.00	514.989	539.851	1462.381	1014.756	2743.438	3112.072	880.42	2245.22	1.35	3.84e-03	2.27e-02	yes	up
gene11272	113.00	105.00	178.00	279.00	144.00	135.00	7.929	8.556	12.055	24.240	17.884	16.197	9.68	19.61	1.01	3.85e-03	2.27e-02	yes	up
gene7428	1630.00	1385.00	1332.00	278.00	576.00	551.00	327.680	336.416	257.724	72.370	209.231	199.141	303.85	157.74	-0.95	3.87e-03	2.28e-02	no	down
gene9157	274.00	225.00	310.00	374.00	265.00	361.00	10.521	9.938	11.502	17.593	17.922	23.434	10.72	19.50	0.86	3.87e-03	2.28e-02	no	up
gene4300	440.00	424.00	516.00	125.00	154.00	187.00	54.048	61.460	61.130	19.367	33.776	40.102	58.94	30.62	-0.94	3.87e-03	2.28e-02	no	down
gene5080	361.00	338.00	291.00	572.00	383.00	323.00	10.984	11.806	8.563	21.266	20.500	16.561	10.31	19.56	0.92	3.88e-03	2.28e-02	no	up
gene8772	1958.00	1722.00	1835.00	2415.00	1735.00	2361.00	40.373	40.650	36.598	60.671	62.856	81.778	39.03	67.89	0.80	3.89e-03	2.29e-02	no	up
gene7768	1682.00	1385.00	2078.00	2169.00	1979.00	1784.00	122.509	117.270	146.170	195.871	255.324	222.564	129.89	224.25	0.79	3.91e-03	2.30e-02	no	up
gene6214	2925.00	2570.00	4691.00	5371.00	6580.00	2364.00	248.021	254.248	384.030	566.947	990.135	344.904	301.28	642.57	1.09	3.94e-03	2.31e-02	yes	up
gene10828	2888.00	2949.00	2568.00	1101.00	936.00	1103.00	68.497	80.141	58.907	31.854	39.031	43.999	68.35	38.02	-0.84	3.98e-03	2.33e-02	no	down
gene9266	1747.00	1606.00	2165.00	3611.00	1814.00	1653.00	31.607	33.233	37.886	79.527	57.638	50.187	34.46	63.09	0.87	3.98e-03	2.33e-02	no	up
gene9924	3008.00	2619.00	4919.00	5813.00	5946.00	2566.00	88.417	88.361	139.820	208.806	307.532	127.126	107.83	217.28	1.01	4.01e-03	2.35e-02	yes	up
gene8240	574.00	537.00	603.00	1007.00	539.00	584.00	54.573	59.751	55.344	119.613	91.090	95.920	56.41	102.66	0.86	4.03e-03	2.36e-02	no	up
gene6925	763.00	652.00	727.00	211.00	211.00	318.00	26.841	26.368	24.724	9.083	13.064	18.895	25.90	13.44	-0.94	4.05e-03	2.37e-02	no	down
gene10077	4958.00	4591.00	4266.00	975.00	1637.00	1947.00	258.996	277.113	215.340	62.713	150.995	172.880	247.90	126.49	-0.97	4.06e-03	2.37e-02	no	down
gene11145	369.00	313.00	344.00	123.00	111.00	123.00	19.412	19.027	17.489	7.963	10.312	10.994	18.57	9.69	-0.93	4.06e-03	2.37e-02	no	down
gene2303	684.00	620.00	880.00	261.00	312.00	162.00	89.851	96.356	111.464	43.365	73.256	37.265	99.96	51.65	-0.95	4.06e-03	2.37e-02	no	down
gene10628	7755.00	5772.00	6889.00	489.00	2213.00	2341.00	3737.796	3593.578	3182.828	328.849	1998.838	2200.524	3485.05	1470.17	-1.25	4.06e-03	2.37e-02	yes	down
gene6037	488.00	396.00	459.00	767.00	500.00	401.00	69.744	67.195	63.234	139.186	127.967	100.812	66.52	123.60	0.89	4.08e-03	2.38e-02	no	up
gene7238	914.00	784.00	883.00	1145.00	870.00	984.00	56.595	56.248	52.819	87.580	95.262	103.938	55.06	95.21	0.79	4.08e-03	2.38e-02	no	up
gene4572	13.00	11.00	16.00	2.00	0.00	4.00	6.396	6.996	7.537	1.371	0.000	3.843	7.01	1.66	-2.01	4.08e-03	2.38e-02	yes	down
gene6833	3557.00	3333.00	11551.00	8448.00	16426.00	5722.00	123.587	133.120	388.005	359.306	1004.992	335.730	226.35	571.38	1.34	4.09e-03	2.38e-02	yes	up
gene1182	95.00	78.00	105.00	15.00	32.00	30.00	10.851	10.480	11.572	2.150	6.514	5.963	11.01	4.80	-1.18	4.09e-03	2.38e-02	yes	down
gene4463	3.00	1.00	3.00	10.00	6.00	5.00	0.134	0.056	0.131	0.555	0.473	0.385	0.11	0.48	1.46	4.10e-03	2.38e-02	yes	up
gene7643	5.00	7.00	19.00	42.00	26.00	7.00	0.214	0.346	0.785	2.204	1.955	0.503	0.47	1.60	1.58	4.12e-03	2.39e-02	yes	up
gene3968	2835.00	2618.00	2569.00	611.00	917.00	1200.00	282.559	305.798	247.108	76.195	162.577	206.966	276.10	145.65	-0.92	4.12e-03	2.39e-02	no	down
gene3195	50.00	47.00	54.00	20.00	10.00	12.00	6.316	7.005	6.571	3.189	2.254	2.644	6.62	2.70	-1.26	4.14e-03	2.40e-02	yes	down
gene4918	695.00	690.00	784.00	298.00	217.00	276.00	27.999	32.010	30.530	14.727	15.406	18.820	30.15	16.21	-0.89	4.15e-03	2.40e-02	no	down
gene6268	657.00	516.00	687.00	923.00	558.00	740.00	25.006	22.595	25.277	43.051	37.425	47.617	24.39	42.54	0.80	4.17e-03	2.41e-02	no	up
gene7949	876.00	823.00	812.00	141.00	200.00	407.00	42.805	46.422	38.349	8.474	17.249	33.765	42.20	19.21	-1.13	4.17e-03	2.41e-02	yes	down
gene9566	213.00	165.00	175.00	333.00	224.00	174.00	4.240	3.755	3.371	8.071	7.834	5.813	3.77	7.30	0.94	4.20e-03	2.43e-02	no	up
gene4029	1488.00	1495.00	2589.00	484.00	662.00	743.00	79.374	92.172	133.451	31.800	62.358	67.390	103.63	53.10	-0.96	4.21e-03	2.43e-02	no	down
gene6685	642.00	558.00	603.00	192.00	243.00	200.00	58.359	59.284	52.909	21.767	39.231	31.356	56.58	30.64	-0.88	4.21e-03	2.43e-02	no	down
gene9603	706.00	530.00	874.00	143.00	179.00	325.00	36.462	31.617	43.621	9.092	16.327	28.519	37.72	17.51	-1.10	4.23e-03	2.44e-02	yes	down
gene4737	1437.00	1197.00	1697.00	2788.00	1259.00	1432.00	24.097	22.950	27.521	56.891	37.076	40.284	25.05	45.07	0.84	4.23e-03	2.44e-02	no	up
gene7442	2223.00	1945.00	2712.00	807.00	807.00	949.00	146.420	148.626	172.554	65.750	94.054	106.786	156.95	87.95	-0.83	4.23e-03	2.44e-02	no	down
gene10804	341.00	344.00	335.00	143.00	101.00	112.00	26.716	31.393	25.348	13.920	14.036	15.062	27.59	14.31	-0.94	4.24e-03	2.44e-02	no	down
gene11159	632.00	440.00	683.00	1079.00	486.00	662.00	19.510	15.599	20.387	40.722	26.403	34.460	18.67	33.94	0.86	4.25e-03	2.44e-02	no	up
gene4373	13.00	27.00	40.00	63.00	46.00	30.00	0.285	0.682	0.855	1.702	1.793	1.124	0.62	1.56	1.20	4.32e-03	2.48e-02	yes	up
gene7449	454.00	410.00	385.00	169.00	140.00	134.00	23.180	24.182	18.998	10.624	12.616	11.626	21.90	11.61	-0.91	4.32e-03	2.48e-02	no	down
gene8725	1429.00	1280.00	2089.00	3175.00	1020.00	2407.00	16.472	16.850	23.295	44.458	20.637	46.461	19.16	36.98	0.94	4.39e-03	2.52e-02	no	up
gene8458	167.00	131.00	218.00	58.00	54.00	54.00	9.701	8.808	12.236	4.156	5.542	5.342	10.39	4.99	-1.04	4.39e-03	2.52e-02	yes	down
gene6242	185.00	111.00	157.00	336.00	329.00	82.00	23.224	16.458	19.008	53.245	73.766	17.996	19.61	49.40	1.33	4.40e-03	2.52e-02	yes	up
gene2518	631.00	587.00	398.00	1209.00	1192.00	281.00	27.786	29.796	16.945	65.374	92.572	20.972	24.29	60.99	1.32	4.41e-03	2.53e-02	yes	up
gene9872	1708.00	1489.00	1751.00	2369.00	1832.00	1563.00	67.384	67.616	66.776	114.579	127.357	104.302	67.22	115.77	0.78	4.42e-03	2.53e-02	no	up
gene10032	9637.00	9034.00	15642.00	12396.00	16826.00	13176.00	1586.785	1777.725	2481.272	2610.802	4978.022	3847.817	1981.77	3794.26	0.94	4.42e-03	2.53e-02	no	up
gene9111	714.00	606.00	569.00	860.00	872.00	569.00	36.543	35.821	28.145	54.177	78.785	49.480	33.15	61.09	0.88	4.45e-03	2.54e-02	no	up
gene7518	466.00	459.00	363.00	1140.00	1115.00	163.00	19.572	22.212	14.742	58.754	82.559	11.594	18.53	52.37	1.49	4.46e-03	2.55e-02	yes	up
gene7213	1837.00	1666.00	1649.00	3952.00	1501.00	1615.00	52.043	54.156	45.181	136.776	74.812	77.089	50.08	97.42	0.96	4.48e-03	2.55e-02	no	up
gene2866	466.00	375.00	546.00	638.00	482.00	501.00	19.082	17.682	21.604	32.042	34.785	34.717	19.62	33.79	0.78	4.48e-03	2.55e-02	no	up
gene3889	6.00	15.00	27.00	36.00	19.00	36.00	0.953	2.840	4.136	7.301	5.418	10.127	2.72	7.53	1.44	4.52e-03	2.58e-02	yes	up
gene6157	534.00	523.00	167.00	23.00	161.00	31.00	42.725	48.757	12.900	2.284	22.841	4.261	33.25	9.87	-1.74	4.53e-03	2.58e-02	yes	down
gene6752	3998.00	3885.00	4751.00	1572.00	1340.00	1761.00	78.243	87.016	89.930	37.470	46.068	57.873	85.28	46.65	-0.87	4.55e-03	2.59e-02	no	down
gene10640	8003.00	7567.00	10480.00	10557.00	11156.00	9164.00	236.475	256.629	299.423	381.199	580.017	456.390	266.28	471.79	0.82	4.55e-03	2.59e-02	no	up
gene8040	100.00	89.00	180.00	180.00	225.00	114.00	15.349	16.280	26.636	35.222	61.960	30.917	19.89	42.98	1.11	4.55e-03	2.59e-02	yes	up
gene1642	2615.00	2375.00	4571.00	1029.00	1199.00	1125.00	67.214	69.988	113.617	32.284	54.201	48.666	85.58	44.75	-0.93	4.57e-03	2.60e-02	no	down
gene6893	1271.00	1232.00	1567.00	466.00	551.00	491.00	90.822	102.306	108.153	41.269	69.731	60.068	100.80	56.70	-0.83	4.58e-03	2.60e-02	no	down
gene11063	307.00	224.00	581.00	641.00	462.00	370.00	6.218	5.193	11.381	15.810	16.440	12.589	7.86	15.04	0.93	4.59e-03	2.60e-02	no	up
gene10506	341.00	325.00	270.00	67.00	131.00	94.00	27.875	30.964	21.313	6.808	18.993	13.210	26.32	12.91	-1.02	4.59e-03	2.60e-02	yes	down
gene6220	1089.00	1039.00	1044.00	597.00	210.00	237.00	33.531	36.727	31.083	22.475	11.383	12.300	33.56	15.59	-1.10	4.59e-03	2.60e-02	yes	down
gene6020	985.00	959.00	1464.00	380.00	488.00	340.00	24.017	26.798	34.515	11.305	20.923	13.949	28.81	15.38	-0.90	4.61e-03	2.61e-02	no	down
gene5606	298.00	250.00	195.00	102.00	72.00	73.00	28.944	28.432	18.274	12.380	12.429	12.258	24.76	12.36	-1.00	4.65e-03	2.63e-02	no	down
gene9791	1805.00	1855.00	1639.00	713.00	554.00	727.00	65.620	77.563	57.609	31.746	35.482	44.663	66.16	36.98	-0.84	4.65e-03	2.63e-02	no	down
gene7814	3409.00	3117.00	3161.00	4999.00	3281.00	3359.00	116.487	122.416	104.430	209.057	197.399	193.777	113.70	200.41	0.82	4.65e-03	2.63e-02	no	up
gene9993	1494.00	1356.00	1212.00	512.00	604.00	315.00	81.806	85.858	64.129	34.550	58.423	29.343	76.33	41.06	-0.89	4.66e-03	2.63e-02	no	down
gene7415	2274.00	2134.00	3955.00	1050.00	1065.00	868.00	163.007	177.787	273.824	93.286	135.203	106.539	209.29	111.59	-0.91	4.67e-03	2.63e-02	no	down
gene2466	163.00	107.00	127.00	394.00	147.00	103.00	10.922	8.322	8.221	32.678	17.436	11.797	9.13	21.10	1.20	4.70e-03	2.65e-02	yes	up
gene2762	726.00	636.00	651.00	94.00	299.00	189.00	37.496	37.950	32.492	5.975	27.262	16.583	35.74	16.46	-1.11	4.72e-03	2.65e-02	yes	down
gene8510	111.00	80.00	94.00	180.00	99.00	111.00	3.813	3.157	3.119	7.560	5.978	6.434	3.36	6.68	0.97	4.72e-03	2.65e-02	no	up
gene3386	479.00	442.00	677.00	236.00	163.00	166.00	25.728	27.452	35.139	15.622	15.468	15.169	29.80	15.43	-0.94	4.73e-03	2.66e-02	no	down
gene11100	413.00	328.00	612.00	147.00	189.00	76.00	22.503	20.670	32.221	9.871	18.196	7.044	25.63	11.83	-1.11	4.75e-03	2.67e-02	yes	down
gene7011	861.00	709.00	1242.00	2257.00	1240.00	578.00	72.194	69.344	100.556	235.527	184.497	83.362	82.06	171.52	1.06	4.77e-03	2.68e-02	yes	up
gene8971	338.00	245.00	403.00	475.00	386.00	333.00	8.160	6.781	9.409	13.992	16.390	13.521	8.22	14.66	0.83	4.79e-03	2.69e-02	no	up
gene3384	175.00	136.00	109.00	300.00	184.00	122.00	10.833	9.761	6.521	22.950	20.151	12.889	8.88	18.91	1.08	4.80e-03	2.69e-02	yes	up
gene11116	1600.00	1257.00	1808.00	2134.00	1468.00	1762.00	44.124	39.762	48.210	71.868	71.213	81.832	44.37	74.70	0.75	4.80e-03	2.69e-02	no	up
gene8303	16740.00	16358.00	22646.00	18351.00	16782.00	43276.00	139.168	155.127	182.154	185.131	244.700	601.672	160.17	333.13	1.06	4.81e-03	2.69e-02	yes	up
gene5996	2225.00	1903.00	2421.00	3627.00	1997.00	2296.00	34.048	33.280	35.833	67.497	53.653	58.901	34.49	60.16	0.80	4.81e-03	2.69e-02	no	up
gene1792	285.00	247.00	285.00	321.00	379.00	292.00	27.679	28.087	26.716	38.966	65.447	49.020	27.44	51.04	0.89	4.81e-03	2.69e-02	no	up
gene4856	7.00	0.00	5.00	25.00	13.00	2.00	0.125	0.000	0.081	0.520	0.399	0.054	0.07	0.34	1.35	4.85e-03	2.71e-02	yes	up
gene6204	74.00	57.00	134.00	29.00	15.00	28.00	20.971	19.989	36.487	10.929	7.771	14.688	26.54	11.01	-1.26	4.85e-03	2.71e-02	yes	down
gene9760	1678.00	1618.00	1480.00	428.00	782.00	404.00	131.489	147.635	111.987	41.663	108.638	54.340	128.94	68.30	-0.92	4.86e-03	2.71e-02	no	down
gene9808	1865.00	1701.00	1719.00	1939.00	2144.00	1974.00	129.600	137.286	115.378	166.875	263.780	234.682	126.52	220.59	0.80	4.88e-03	2.72e-02	no	up
gene6088	1236.00	1108.00	2451.00	1328.00	2312.00	2650.00	123.195	129.422	235.757	165.612	409.893	457.043	167.59	337.97	1.01	4.88e-03	2.72e-02	yes	up
gene8126	1158.00	1034.00	1259.00	313.00	389.00	518.00	71.704	74.191	75.309	23.944	42.593	54.715	73.81	39.72	-0.89	4.89e-03	2.72e-02	no	down
gene2443	3066.00	3001.00	3337.00	4122.00	4378.00	2781.00	116.113	130.767	122.170	191.294	292.113	178.062	122.77	221.48	0.85	4.89e-03	2.72e-02	no	up
gene3756	111.00	124.00	120.00	150.00	139.00	170.00	6.370	8.238	6.651	10.615	14.098	16.615	7.03	13.64	0.95	4.89e-03	2.72e-02	no	up
gene8989	15.00	4.00	13.00	39.00	9.00	21.00	1.657	0.523	1.389	5.402	1.768	4.025	1.22	3.75	1.55	4.90e-03	2.72e-02	yes	up
gene9561	393.00	383.00	285.00	116.00	140.00	101.00	40.970	46.852	28.668	15.157	25.979	18.253	38.08	19.78	-0.94	4.91e-03	2.72e-02	no	down
gene4461	350.00	287.00	318.00	539.00	320.00	331.00	12.721	12.003	11.180	23.998	20.487	20.329	11.92	21.68	0.86	4.92e-03	2.73e-02	no	up
gene10230	383.00	335.00	719.00	141.00	176.00	147.00	48.899	50.541	88.521	22.735	40.140	32.823	64.36	31.74	-1.02	4.92e-03	2.73e-02	yes	down
gene11248	186.00	180.00	239.00	299.00	222.00	225.00	6.904	7.687	8.583	13.598	14.522	14.120	7.77	14.07	0.85	4.92e-03	2.73e-02	no	up
gene10707	698.00	640.00	638.00	247.00	250.00	227.00	61.718	66.093	54.459	27.223	39.256	34.589	60.28	33.57	-0.84	4.93e-03	2.73e-02	no	down
gene9695	1454.00	1196.00	2238.00	1893.00	2060.00	1755.00	98.047	93.610	145.767	157.971	245.846	202.299	114.76	201.41	0.81	4.96e-03	2.74e-02	no	up
gene4714	564.00	459.00	550.00	146.00	243.00	132.00	104.176	101.942	97.819	34.729	80.903	43.571	101.11	53.12	-0.93	4.99e-03	2.76e-02	no	down
gene6524	700.00	603.00	1130.00	1059.00	1184.00	714.00	71.651	72.398	111.625	135.755	215.670	126.601	86.98	160.09	0.88	4.99e-03	2.76e-02	no	up
gene10820	803.00	724.00	435.00	168.00	220.00	252.00	135.150	145.795	70.529	36.216	66.568	75.333	113.91	58.52	-0.96	5.00e-03	2.76e-02	no	down
gene6754	451.00	422.00	667.00	222.00	169.00	150.00	36.088	39.342	51.531	22.081	23.974	20.618	42.89	22.28	-0.94	5.01e-03	2.76e-02	no	down
gene7850	878.00	781.00	655.00	144.00	324.00	264.00	63.339	65.486	45.634	12.872	41.398	32.619	57.29	28.62	-1.00	5.03e-03	2.78e-02	no	down
gene4801	31.00	30.00	54.00	116.00	42.00	39.00	3.358	3.811	5.635	15.748	8.095	7.322	4.35	10.56	1.26	5.05e-03	2.78e-02	yes	up
gene9246	529.00	372.00	459.00	1116.00	487.00	337.00	14.788	11.928	12.407	38.097	23.949	15.865	13.03	26.47	1.02	5.06e-03	2.79e-02	yes	up
gene9487	5070.00	4715.00	4716.00	8850.00	4953.00	4476.00	131.213	139.902	118.025	279.546	225.409	194.976	128.82	235.22	0.87	5.08e-03	2.79e-02	no	up
gene9524	279.00	266.00	192.00	66.00	103.00	63.00	52.382	60.106	34.706	15.972	34.872	21.164	48.01	23.98	-1.00	5.08e-03	2.79e-02	no	down
gene4864	708.00	540.00	694.00	1221.00	644.00	572.00	14.886	12.993	14.108	31.272	23.788	20.201	14.03	25.33	0.85	5.09e-03	2.80e-02	no	up
gene7812	1876.00	1628.00	1578.00	3111.00	1536.00	1673.00	44.035	43.788	35.823	89.058	63.379	66.041	40.86	73.28	0.84	5.09e-03	2.80e-02	no	up
gene7775	640.00	410.00	290.00	665.00	1429.00	262.00	510.749	439.609	222.112	776.712	2194.905	429.519	380.45	1151.91	1.60	5.10e-03	2.80e-02	yes	up
gene8800	2559.00	2190.00	2340.00	4728.00	2213.00	2183.00	40.462	39.585	35.793	90.939	61.437	57.884	38.44	70.78	0.88	5.10e-03	2.80e-02	no	up
gene9837	3156.00	2521.00	3245.00	5660.00	2668.00	2930.00	69.352	63.440	68.969	151.611	103.046	108.220	67.44	121.81	0.85	5.11e-03	2.80e-02	no	up
gene8138	1716.00	1596.00	2050.00	2395.00	1968.00	1759.00	71.410	76.508	82.463	122.292	144.382	123.936	77.11	130.30	0.76	5.11e-03	2.80e-02	no	up
gene7686	147.00	124.00	196.00	411.00	206.00	105.00	7.260	7.071	9.358	24.974	17.959	8.810	8.00	17.63	1.13	5.12e-03	2.80e-02	yes	up
gene4661	3271.00	2912.00	1802.00	7734.00	6077.00	1113.00	51.687	52.596	27.541	148.655	168.605	29.493	42.83	118.88	1.47	5.15e-03	2.81e-02	yes	up
gene7010	604.00	478.00	713.00	224.00	252.00	110.00	61.549	57.126	70.116	28.584	45.694	19.409	63.47	31.58	-1.00	5.15e-03	2.82e-02	yes	down
gene7243	2375.00	2197.00	2584.00	1074.00	704.00	957.00	69.183	73.453	72.783	38.232	36.080	46.986	71.82	40.19	-0.84	5.16e-03	2.82e-02	no	down
gene6512	1.00	3.00	7.00	11.00	7.00	9.00	0.187	0.682	1.278	2.687	2.391	3.051	0.75	2.70	1.72	5.16e-03	2.82e-02	yes	up
gene9840	814.00	720.00	783.00	1575.00	584.00	864.00	6.378	6.436	5.937	14.968	8.021	11.316	6.23	11.49	0.87	5.17e-03	2.82e-02	no	up
gene5181	748.00	583.00	1006.00	136.00	342.00	233.00	427.357	436.247	550.949	110.190	369.379	264.229	476.71	245.47	-0.96	5.19e-03	2.83e-02	no	down
gene10148	231.00	172.00	139.00	32.00	81.00	20.00	85.361	80.309	49.277	16.088	55.371	14.024	70.22	28.80	-1.28	5.23e-03	2.85e-02	yes	down
gene9135	213.00	182.00	173.00	368.00	285.00	140.00	3.439	3.353	2.697	7.220	8.070	3.790	3.13	6.46	1.02	5.25e-03	2.86e-02	yes	up
gene7615	790.00	725.00	725.00	263.00	259.00	302.00	28.311	29.880	25.116	11.547	16.352	18.285	27.57	15.25	-0.85	5.26e-03	2.86e-02	no	down
gene1319	69.00	58.00	58.00	129.00	95.00	52.00	2.004	1.933	1.630	4.577	4.845	2.548	1.84	4.05	1.09	5.28e-03	2.87e-02	yes	up
gene6845	1245.00	1202.00	1584.00	658.00	410.00	447.00	32.935	36.465	40.522	21.248	19.080	19.901	36.86	20.10	-0.87	5.28e-03	2.87e-02	no	down
gene5964	36.76	19.40	26.91	68.90	36.00	28.65	5.844	3.680	4.116	13.974	10.275	8.061	4.55	10.90	1.24	5.30e-03	2.87e-02	yes	up
gene3778	17.00	12.00	14.00	0.00	0.00	6.00	7.447	6.734	5.877	0.000	0.000	5.074	6.64	1.56	-2.02	5.31e-03	2.87e-02	yes	down
gene1493	168.00	158.00	129.00	76.50	30.50	24.00	5.194	5.604	3.854	2.893	1.656	1.253	4.81	1.97	-1.25	5.31e-03	2.87e-02	yes	down
gene2436	11182.00	11222.00	15439.00	17586.00	21665.00	9696.00	213.153	244.776	284.652	408.233	725.483	310.315	249.61	485.95	0.96	5.31e-03	2.87e-02	no	up
gene3038	1770.00	1755.00	735.00	65.00	97.00	603.00	83.793	95.861	33.629	3.780	8.108	48.431	68.44	18.95	-1.85	5.31e-03	2.87e-02	yes	down
gene1491	168.00	158.00	129.00	76.50	30.50	24.00	5.194	5.604	3.854	2.893	1.656	1.253	4.81	1.97	-1.25	5.32e-03	2.88e-02	yes	down
gene7885	887.00	821.00	828.00	421.00	176.00	299.00	15.180	16.066	13.705	8.770	5.293	8.586	14.89	7.53	-0.97	5.37e-03	2.90e-02	no	down
gene5048	6220.00	5256.00	4909.00	16467.00	7549.00	2969.00	104.069	100.559	79.444	335.272	221.809	83.330	93.72	219.46	1.23	5.39e-03	2.91e-02	yes	up
gene11068	2679.00	2501.00	2499.00	5109.00	2102.00	2728.00	62.181	66.504	56.089	144.597	85.760	106.465	61.17	112.92	0.88	5.39e-03	2.91e-02	no	up
gene7772	38.00	32.00	9.00	3.00	3.00	8.00	3.893	3.839	0.886	0.385	0.548	1.424	2.74	0.76	-1.73	5.40e-03	2.91e-02	yes	down
gene969	1881.00	1806.00	2804.00	720.00	809.00	868.00	43.527	47.870	62.751	20.316	32.904	33.775	52.09	28.72	-0.86	5.42e-03	2.92e-02	no	down
gene8291	1110.00	805.00	1188.00	1335.00	1362.00	897.00	231.317	203.137	238.233	361.124	513.425	336.972	225.52	405.44	0.85	5.42e-03	2.92e-02	no	up
gene9868	41.00	45.00	66.00	5.00	7.00	22.00	7.759	10.256	12.035	1.218	2.391	7.451	10.12	3.53	-1.49	5.43e-03	2.92e-02	yes	down
gene4515	26.00	28.00	33.00	51.00	41.00	34.00	1.087	1.354	1.338	2.616	3.026	2.409	1.26	2.69	1.04	5.44e-03	2.93e-02	yes	up
gene9738	1280.00	1218.00	1510.00	2146.00	1586.00	1063.00	72.176	79.450	82.272	149.201	158.007	102.033	78.16	137.72	0.82	5.45e-03	2.93e-02	no	up
gene4498	1317.00	1087.00	1606.00	1644.00	1575.00	1302.00	130.687	126.395	153.807	204.085	277.990	223.538	138.14	235.15	0.77	5.45e-03	2.93e-02	no	up
gene1655	753.00	603.00	1259.00	1907.00	734.00	882.00	11.020	10.078	17.821	33.932	18.856	21.635	13.31	25.04	0.91	5.49e-03	2.95e-02	no	up
gene8262	6.00	5.00	8.00	39.00	20.00	1.00	0.205	0.196	0.262	1.639	1.208	0.054	0.22	1.01	1.77	5.52e-03	2.96e-02	yes	up
gene1929	0.00	5.00	1.00	9.00	5.00	7.00	0.000	0.262	0.040	0.511	0.399	0.546	0.09	0.48	1.59	5.52e-03	2.96e-02	yes	up
gene6116	207.00	203.00	352.00	50.00	109.00	64.00	25.425	29.432	41.700	7.748	23.900	13.724	32.77	15.07	-1.12	5.52e-03	2.96e-02	yes	down
gene1608	1138.00	1022.00	1047.00	238.00	320.00	516.00	84.506	88.267	75.087	21.929	42.108	65.677	82.07	42.20	-0.96	5.53e-03	2.96e-02	no	down
gene9480	783.00	612.00	682.00	804.00	1000.00	648.00	249.597	243.562	208.699	344.158	585.896	386.452	232.34	439.24	0.92	5.53e-03	2.96e-02	no	up
gene7760	260.00	197.00	227.00	95.00	80.00	55.00	51.812	47.403	43.541	24.500	28.794	19.687	47.37	24.48	-0.95	5.54e-03	2.96e-02	no	down
gene6915	980.00	752.00	1044.00	1097.00	1304.00	826.00	25.924	22.809	26.706	35.428	60.664	36.784	25.29	44.42	0.81	5.54e-03	2.96e-02	no	up
gene8045	10.31	14.15	2.50	0.00	0.06	1.91	1.212	1.952	0.282	0.000	0.012	0.385	1.08	0.12	-2.41	5.55e-03	2.96e-02	yes	down
gene9113	857.00	767.00	1164.00	181.00	327.00	398.00	70.564	73.622	92.536	18.534	47.762	56.331	79.78	40.05	-0.99	5.55e-03	2.96e-02	no	down
gene9314	230.00	197.00	345.00	453.00	294.00	238.00	8.169	8.042	11.844	19.689	18.382	14.270	9.52	17.58	0.88	5.57e-03	2.97e-02	no	up
gene5574	827.00	739.00	721.00	237.00	358.00	192.00	103.258	108.957	86.820	37.345	79.819	41.879	98.75	53.16	-0.89	5.61e-03	2.99e-02	no	down
gene2168	2283.00	1918.00	1303.00	3052.00	2039.00	1871.00	54.832	52.792	30.268	89.417	86.096	75.590	44.94	84.05	0.90	5.61e-03	2.99e-02	no	up
gene6346	639.00	573.00	1029.00	153.00	353.00	170.00	76.836	81.243	119.333	23.183	75.734	35.649	94.21	44.86	-1.07	5.62e-03	2.99e-02	yes	down
gene8874	1132.00	1086.00	1546.00	405.00	374.00	575.00	77.717	86.567	102.518	34.425	45.458	67.508	89.73	48.32	-0.89	5.64e-03	3.00e-02	no	down
gene7723	95.00	86.00	301.00	236.00	149.00	398.00	25.068	27.919	76.315	82.268	71.699	193.017	45.28	112.65	1.31	5.67e-03	3.01e-02	yes	up
gene10326	190.00	176.00	275.00	429.00	182.00	245.00	2.307	2.438	3.230	6.324	3.873	4.978	2.69	5.08	0.89	5.68e-03	3.02e-02	no	up
gene5799	93.00	91.00	97.00	30.00	8.00	36.00	8.917	10.218	8.976	3.592	1.358	5.963	9.33	3.56	-1.36	5.69e-03	3.02e-02	yes	down
gene7663	1538.00	1375.00	2304.00	606.00	630.00	688.00	72.061	74.322	104.329	34.900	52.071	54.683	84.93	46.80	-0.86	5.71e-03	3.03e-02	no	down
gene6089	1559.00	1247.00	1725.00	2472.00	1402.00	1465.00	19.866	18.149	21.262	38.286	31.360	31.270	19.88	33.78	0.76	5.71e-03	3.03e-02	no	up
gene5240	143.00	140.00	159.00	204.00	187.00	155.00	7.439	8.406	7.990	13.060	17.174	13.703	7.94	14.65	0.88	5.72e-03	3.03e-02	no	up
gene4596	766.00	641.00	949.00	207.00	313.00	306.00	105.494	104.651	126.004	36.136	77.129	73.985	112.99	61.67	-0.87	5.74e-03	3.04e-02	no	down
gene5505	475.00	393.00	503.00	218.00	144.00	130.00	31.287	30.030	31.999	17.763	16.788	14.623	31.18	16.47	-0.92	5.74e-03	3.04e-02	no	down
gene3708	2750.00	2620.00	3810.00	1577.00	936.00	889.00	72.239	78.918	96.782	50.567	43.241	39.310	83.51	44.63	-0.90	5.77e-03	3.05e-02	no	down
gene4217	1740.00	1598.00	1228.00	789.00	470.00	243.00	65.246	68.933	44.517	36.252	31.048	15.405	58.51	28.09	-1.06	5.78e-03	3.06e-02	yes	down
gene8871	61.00	60.00	85.00	85.00	95.00	90.00	8.401	9.798	11.290	14.834	23.414	21.764	9.91	19.87	1.00	5.80e-03	3.06e-02	no	up
gene2399	2083.00	1741.00	1987.00	2923.00	2209.00	1693.00	27.875	26.611	25.720	47.539	51.884	37.961	26.68	46.08	0.79	5.81e-03	3.07e-02	no	up
gene7349	164.00	177.00	115.00	204.00	195.00	197.00	7.848	9.770	5.313	11.994	16.464	15.994	7.46	14.74	0.97	5.83e-03	3.08e-02	no	up
gene11185	663.00	668.00	542.00	257.00	192.00	236.00	40.177	46.889	31.727	19.232	20.574	24.387	38.99	21.27	-0.87	5.85e-03	3.08e-02	no	down
gene7882	4853.00	4764.00	7845.00	2120.00	1823.00	2370.00	160.985	181.579	251.606	86.040	106.459	132.682	201.37	107.28	-0.91	5.85e-03	3.08e-02	no	down
gene1294	620.00	571.00	706.00	668.00	794.00	706.00	47.919	51.373	52.698	64.111	108.788	93.629	50.76	88.34	0.80	5.87e-03	3.08e-02	no	up
gene9567	5082.00	4772.00	1810.00	880.00	1692.00	389.00	547.336	603.759	188.091	118.906	324.544	72.721	428.41	174.58	-1.29	5.87e-03	3.08e-02	yes	down
gene2013	1460.00	1296.00	1722.00	2017.00	1994.00	1218.00	106.679	110.096	121.516	182.739	258.089	152.455	113.31	199.04	0.81	5.87e-03	3.08e-02	no	up
gene9132	8834.00	8360.00	11655.00	14268.00	27660.00	4923.00	544.013	596.520	693.405	1085.290	3011.988	517.110	616.13	1565.41	1.35	5.90e-03	3.10e-02	yes	up
gene10232	7.00	2.00	6.00	8.00	7.00	19.00	2.263	0.813	1.862	3.476	4.160	11.508	1.68	6.17	1.82	5.90e-03	3.10e-02	yes	up
gene1872	33.00	25.00	37.00	55.00	35.00	45.00	2.120	1.868	2.304	4.380	3.985	4.946	2.11	4.42	1.03	5.92e-03	3.10e-02	yes	up
gene699	91.00	51.00	68.00	24.00	23.00	13.00	15.429	10.349	11.109	5.213	7.012	3.918	12.28	5.43	-1.16	5.93e-03	3.11e-02	yes	down
gene9974	3708.00	3562.00	4008.00	6038.00	4250.00	3293.00	56.889	62.460	59.480	112.671	114.479	84.711	59.53	104.71	0.81	5.93e-03	3.11e-02	no	up
gene11035	83.00	67.00	92.00	23.00	23.00	29.00	22.155	22.025	23.597	8.116	11.196	14.238	22.66	11.04	-1.03	5.96e-03	3.12e-02	yes	down
gene3361	1287.00	1083.00	1100.00	1789.00	1165.00	1093.00	19.278	18.541	15.939	32.588	30.637	27.448	17.80	30.35	0.77	5.97e-03	3.12e-02	no	up
gene9018	574.00	623.00	417.00	243.00	131.00	187.00	41.807	52.755	29.333	21.947	16.900	23.327	40.36	20.66	-0.96	6.04e-03	3.16e-02	no	down
gene6005	207.00	196.00	194.00	90.00	62.00	48.00	18.307	20.241	16.563	9.916	9.739	7.312	18.22	9.06	-1.00	6.07e-03	3.17e-02	yes	down
gene6249	180.00	119.00	185.00	38.00	61.00	52.00	27.821	21.922	27.562	7.489	16.913	14.206	25.96	12.75	-1.02	6.11e-03	3.19e-02	yes	down
gene3034	504.00	496.00	1098.00	845.00	676.00	1122.00	14.423	16.290	30.389	29.543	34.037	54.105	21.01	38.60	0.87	6.11e-03	3.19e-02	no	up
gene9203	1224.00	1071.00	930.00	2420.00	1154.00	807.00	34.333	34.466	25.227	82.922	56.953	38.132	30.93	60.36	0.96	6.13e-03	3.20e-02	no	up
gene5571	228.00	210.00	231.00	330.00	258.00	224.00	13.674	14.580	13.383	24.428	27.349	22.899	13.83	24.95	0.85	6.17e-03	3.21e-02	no	up
gene2119	52.00	48.00	67.00	85.00	80.00	58.00	2.085	2.214	2.586	4.174	5.642	3.929	2.31	4.60	0.96	6.17e-03	3.21e-02	no	up
gene5184	1626.00	1297.00	1532.00	2436.00	1353.00	1457.00	30.966	28.264	28.226	56.497	45.271	46.590	29.12	49.65	0.77	6.17e-03	3.21e-02	no	up
gene5003	2.85	58.69	161.95	2.78	14.91	2.90	0.116	2.671	6.178	0.134	1.034	0.193	3.17	0.46	-2.55	6.17e-03	3.21e-02	yes	down
gene1554	99.00	61.00	136.00	129.00	115.00	144.00	2.753	1.943	3.653	4.380	5.617	6.734	2.85	5.52	0.93	6.20e-03	3.22e-02	no	up
gene3922	6635.00	6390.00	8373.00	1746.00	2595.00	3106.00	579.905	652.114	706.507	190.138	402.670	467.566	649.29	347.42	-0.90	6.20e-03	3.22e-02	no	down
gene7926	566.00	393.00	819.00	871.00	770.00	511.00	33.585	27.003	46.942	63.779	80.753	51.675	36.67	65.83	0.84	6.20e-03	3.22e-02	no	up
gene1203	806.00	693.00	1226.00	1081.00	1274.00	839.00	39.554	39.267	58.152	65.258	110.344	69.906	46.50	82.00	0.82	6.23e-03	3.23e-02	no	up
gene10417	5691.00	5474.00	5151.00	1894.00	2160.00	2065.00	260.198	288.630	227.617	106.392	174.197	160.088	256.37	145.89	-0.81	6.24e-03	3.23e-02	no	down
gene10692	421.00	341.00	347.00	829.00	300.00	382.00	13.363	12.432	10.646	32.176	16.763	20.447	12.06	23.34	0.95	6.25e-03	3.24e-02	no	up
gene6044	28.00	17.00	21.00	54.00	42.00	17.00	1.220	0.859	0.886	2.893	3.238	1.263	0.99	2.51	1.27	6.27e-03	3.25e-02	yes	up
gene10054	2636.00	2495.00	3106.00	7323.00	2083.00	2572.00	27.625	29.843	31.496	93.197	38.297	45.112	29.75	59.80	1.00	6.34e-03	3.28e-02	yes	up
gene8748	890.00	893.00	609.00	282.00	317.00	270.00	26.966	31.057	17.841	10.445	16.900	13.788	24.74	13.66	-0.85	6.35e-03	3.28e-02	no	down
gene9204	32291.00	31791.00	19138.00	42512.00	52329.00	21937.00	2285.903	2614.790	1308.534	3728.761	6559.782	2658.027	2014.67	4361.89	1.11	6.35e-03	3.28e-02	yes	up
gene10741	21.00	18.00	16.00	35.00	21.00	29.00	0.401	0.392	0.302	0.815	0.710	0.931	0.36	0.81	0.99	6.37e-03	3.29e-02	no	up
gene3747	545.00	549.00	372.00	146.00	175.00	186.00	70.769	84.307	46.580	23.962	40.613	42.275	65.67	35.23	-0.90	6.39e-03	3.30e-02	no	down
gene9064	1748.00	1764.00	2018.00	432.00	940.00	479.00	202.668	240.863	225.705	63.018	194.348	96.701	222.77	117.96	-0.92	6.42e-03	3.31e-02	no	down
gene8331	1025.00	934.00	886.00	329.00	433.00	283.00	96.648	103.044	80.642	38.742	72.558	46.086	92.51	52.48	-0.82	6.43e-03	3.32e-02	no	down
gene8886	1395.00	1065.00	1150.00	2226.00	1002.00	1212.00	33.790	29.563	26.938	65.777	42.668	49.384	29.94	52.90	0.82	6.44e-03	3.32e-02	no	up
gene3905	2159.00	1929.00	1870.00	887.00	766.00	676.00	47.170	48.262	39.516	23.622	29.417	24.826	44.60	25.96	-0.78	6.45e-03	3.32e-02	no	down
gene8972	4804.00	4458.00	5252.00	5322.00	5896.00	5390.00	51.758	54.829	54.741	69.629	111.453	97.194	53.80	92.29	0.78	6.48e-03	3.33e-02	no	up
gene5625	452.00	349.00	369.00	651.00	384.00	392.00	33.344	29.946	26.294	59.569	50.190	49.555	29.67	53.31	0.84	6.48e-03	3.33e-02	no	up
gene3629	128.00	88.00	186.00	197.00	194.00	128.00	11.314	9.088	15.879	21.714	30.463	19.505	12.38	24.01	0.95	6.50e-03	3.34e-02	no	up
gene6303	648.00	560.00	314.00	1134.00	718.00	379.00	26.013	25.882	12.186	55.834	50.801	25.746	20.75	44.90	1.11	6.50e-03	3.34e-02	yes	up
gene10468	276.00	236.00	152.00	88.00	76.00	48.00	18.556	18.419	9.871	7.319	9.042	5.513	15.23	7.35	-1.04	6.53e-03	3.35e-02	yes	down
gene9665	8.00	2.00	3.00	24.00	16.00	1.00	1.042	0.308	0.372	3.941	3.711	0.225	0.57	2.72	2.08	6.54e-03	3.35e-02	yes	up
gene4710	2498.00	2327.00	3036.00	4572.00	2238.00	2724.00	43.758	46.628	51.450	97.488	68.859	80.076	47.52	82.42	0.79	6.58e-03	3.37e-02	no	up
gene9339	500.00	440.00	163.00	601.00	1312.00	216.00	14.432	14.580	4.548	21.203	66.642	10.513	10.74	33.36	1.63	6.58e-03	3.37e-02	yes	up
gene6544	1424.00	1143.00	1314.00	2598.00	1081.00	1205.00	53.932	49.803	48.109	120.572	72.122	77.153	50.50	90.80	0.85	6.59e-03	3.37e-02	no	up
gene9050	2532.00	2249.00	2627.00	4905.00	2023.00	2474.00	26.387	26.751	26.485	62.077	36.989	43.153	26.53	47.75	0.85	6.62e-03	3.39e-02	no	up
gene4312	2879.00	2941.00	3264.00	1134.00	1201.00	1189.00	103.017	121.015	112.923	49.689	75.697	71.876	112.13	65.33	-0.78	6.63e-03	3.39e-02	no	down
gene9570	5863.00	5439.00	8393.00	4810.00	16354.00	7158.00	508.522	550.714	702.794	519.695	2518.017	1069.045	594.52	1366.93	1.20	6.63e-03	3.39e-02	yes	up
gene5436	1218.00	1079.00	1094.00	580.00	320.00	378.00	19.884	20.138	17.278	11.520	9.166	10.352	18.97	10.36	-0.87	6.64e-03	3.39e-02	no	down
gene1722	860.00	712.00	951.00	1870.00	842.00	631.00	34.770	33.149	37.171	92.731	60.004	43.175	35.19	66.41	0.91	6.65e-03	3.39e-02	no	up
gene1921	3114.00	2629.00	413.00	144.00	685.00	380.00	221.135	216.923	28.326	12.666	86.146	46.194	147.02	47.91	-1.62	6.65e-03	3.39e-02	yes	down
gene5845	463.00	340.00	106.00	14.00	58.00	105.00	277.071	267.455	60.808	11.932	65.771	125.317	192.48	65.00	-1.56	6.69e-03	3.41e-02	yes	down
gene9338	2088.00	2122.00	602.00	2487.00	5900.00	1111.00	81.245	95.030	22.641	118.619	404.513	73.117	63.21	201.77	1.67	6.69e-03	3.41e-02	yes	up
gene1488	876.00	806.00	707.00	199.00	309.00	331.00	112.469	122.323	87.535	32.284	70.877	74.338	105.99	58.29	-0.86	6.70e-03	3.41e-02	no	down
gene5155	537.00	466.00	757.00	1001.00	871.00	392.00	28.917	29.011	39.385	66.404	82.833	35.895	32.90	62.63	0.93	6.71e-03	3.41e-02	no	up
gene7033	551.00	463.00	548.00	1106.00	425.00	500.00	16.392	15.804	15.758	40.203	22.243	25.061	15.98	29.46	0.88	6.71e-03	3.41e-02	no	up
gene1027	4.00	2.00	11.00	31.00	17.00	2.00	0.793	0.486	2.113	7.990	6.115	0.717	1.20	5.12	2.01	6.71e-03	3.41e-02	yes	up
gene6354	1081.00	923.00	1765.00	550.00	366.00	454.00	68.809	68.120	108.535	43.275	41.211	49.330	83.62	44.43	-0.91	6.74e-03	3.42e-02	no	down
gene3116	319.00	263.00	219.00	91.00	69.00	111.00	10.663	10.097	7.074	3.717	4.060	6.263	9.14	4.61	-0.97	6.77e-03	3.43e-02	no	down
gene9623	2664.00	2328.00	1476.00	104.00	164.00	992.00	465.610	487.759	248.466	23.335	51.585	308.678	390.16	120.45	-1.69	6.80e-03	3.45e-02	yes	down
gene4643	1389.00	1328.00	1582.00	700.00	388.00	549.00	28.133	30.786	30.983	17.271	13.812	18.670	30.00	16.53	-0.86	6.81e-03	3.45e-02	no	down
gene3081	659.10	580.00	783.50	608.00	846.97	886.17	51.473	52.736	59.078	58.969	117.256	118.765	54.72	97.11	0.83	6.82e-03	3.45e-02	no	up
gene3506	688.00	649.00	545.00	231.00	260.00	196.00	53.914	59.219	41.237	22.484	36.117	26.367	50.71	28.31	-0.84	6.82e-03	3.45e-02	no	down
gene10413	4480.00	4243.00	4753.00	6349.00	5546.00	3939.00	82.092	88.949	84.244	141.641	178.506	121.152	84.95	147.88	0.80	6.82e-03	3.45e-02	no	up
gene398	2654.00	2343.00	4572.00	4317.00	3581.00	3350.00	155.836	159.274	259.374	312.797	371.646	335.152	195.99	339.64	0.79	6.83e-03	3.45e-02	no	up
gene2916	209.00	143.00	248.00	36.00	90.00	46.00	141.502	128.497	161.022	35.123	116.235	62.905	145.00	71.19	-1.03	6.83e-03	3.45e-02	yes	down
gene9071	1841.00	1552.00	1764.00	2951.00	1324.00	1940.00	53.157	51.419	49.246	104.098	67.253	94.378	51.16	88.60	0.79	6.88e-03	3.47e-02	no	up
gene5783	220.00	176.00	294.00	39.00	81.00	87.00	52.578	51.391	67.560	12.218	35.183	37.897	57.89	27.89	-1.05	6.88e-03	3.47e-02	yes	down
gene5984	3.00	6.00	1.00	15.00	4.00	9.00	0.143	0.327	0.040	0.860	0.324	0.707	0.16	0.63	1.50	6.93e-03	3.49e-02	yes	up
gene5974	13.00	18.00	15.00	6.00	1.00	2.00	1.024	1.644	1.137	0.582	0.137	0.268	1.25	0.33	-1.64	6.93e-03	3.49e-02	yes	down
gene3113	230.00	200.00	165.00	79.00	38.00	75.00	4.623	4.605	3.210	1.935	1.345	2.537	4.08	1.92	-1.05	6.94e-03	3.49e-02	yes	down
gene4158	199.00	192.00	330.00	351.00	333.00	214.00	7.198	7.986	11.542	15.551	21.222	13.082	9.07	16.72	0.87	6.96e-03	3.50e-02	no	up
gene8134	4.00	0.00	1.00	11.00	8.00	1.00	0.187	0.000	0.050	0.645	0.673	0.086	0.08	0.48	1.70	6.99e-03	3.51e-02	yes	up
gene7977	295.00	222.00	288.00	50.00	124.00	70.00	112.558	107.322	105.406	26.040	87.665	50.861	108.29	54.58	-0.99	7.01e-03	3.52e-02	no	down
gene6172	493.00	427.00	929.00	234.00	202.00	198.00	15.412	15.328	28.075	8.940	11.109	10.438	20.17	10.14	-0.99	7.03e-03	3.53e-02	no	down
gene8876	649.00	636.00	854.00	243.00	261.00	287.00	33.594	38.034	42.716	15.488	23.850	25.243	38.37	21.32	-0.84	7.04e-03	3.53e-02	no	down
gene7650	416.00	482.00	583.00	234.00	141.00	161.00	33.879	45.759	45.845	23.702	20.375	22.535	41.95	22.21	-0.91	7.05e-03	3.54e-02	no	down
gene8677	790.00	692.00	784.00	1618.00	651.00	665.00	22.022	22.137	21.132	55.099	31.933	31.227	21.72	39.91	0.87	7.06e-03	3.54e-02	no	up
gene2027	2582.00	2181.00	4142.00	2862.00	4739.00	3202.00	127.828	124.658	198.163	174.301	414.078	269.164	153.46	284.84	0.89	7.06e-03	3.54e-02	no	up
gene7557	8.00	10.00	1.00	17.00	16.00	10.00	0.588	0.859	0.070	1.559	2.092	1.263	0.47	1.65	1.61	7.07e-03	3.54e-02	yes	up
gene3404	711.00	602.00	479.00	1512.00	633.00	440.00	22.342	21.726	14.561	58.109	35.009	23.327	19.22	39.59	1.04	7.11e-03	3.55e-02	yes	up
gene7767	4347.00	3812.00	5375.00	6461.00	4258.00	4941.00	137.956	138.939	164.926	250.746	237.850	264.507	148.44	250.59	0.76	7.11e-03	3.55e-02	no	up
gene10142	4270.00	3967.00	4912.00	7678.00	3898.00	4391.00	48.605	51.559	54.097	106.168	77.864	83.684	51.56	89.66	0.80	7.11e-03	3.55e-02	no	up
gene2659	2668.00	2519.00	2349.00	1064.00	861.00	1027.00	138.732	151.344	118.035	68.115	79.047	90.760	134.67	78.77	-0.77	7.14e-03	3.56e-02	no	down
gene9221	5286.00	4605.00	5345.00	7771.00	5153.00	4893.00	65.379	65.047	63.958	116.792	111.851	101.358	64.74	110.38	0.77	7.16e-03	3.57e-02	no	up
gene6542	1672.00	1585.00	2874.00	741.00	658.00	859.00	65.388	71.352	108.656	35.527	45.346	56.824	83.52	45.39	-0.88	7.18e-03	3.58e-02	no	down
gene11298	1235.00	1135.00	1537.00	402.00	476.00	577.00	71.954	76.554	86.529	28.898	49.020	57.274	78.83	44.44	-0.83	7.19e-03	3.58e-02	no	down
gene8798	1387.00	1208.00	1201.00	2678.00	1669.00	777.00	47.464	47.515	39.737	112.169	100.568	44.898	44.56	87.59	0.97	7.22e-03	3.59e-02	no	up
gene10666	124.00	106.00	105.00	39.00	40.00	32.00	17.398	17.644	14.198	6.942	10.038	7.890	16.26	8.28	-0.96	7.28e-03	3.62e-02	no	down
gene10265	212.00	173.00	190.00	91.00	42.00	59.00	12.712	12.012	11.009	6.736	4.446	6.027	11.86	5.74	-1.03	7.28e-03	3.62e-02	yes	down
gene6117	447.00	402.00	619.00	134.00	126.00	231.00	42.502	44.732	56.804	15.918	21.297	37.940	48.57	24.50	-0.98	7.28e-03	3.62e-02	no	down
gene8821	1602.00	1386.00	1090.00	464.00	527.00	533.00	80.711	80.646	53.070	28.772	46.865	45.615	70.25	40.08	-0.81	7.29e-03	3.62e-02	no	down
gene6783	4174.00	4210.00	4356.00	626.00	1082.00	2139.00	181.002	210.394	182.586	33.323	82.733	157.144	190.37	88.09	-1.11	7.31e-03	3.63e-02	yes	down
gene9367	494.00	492.00	432.00	220.00	144.00	158.00	21.630	24.827	18.284	11.824	11.122	11.722	21.32	11.55	-0.88	7.35e-03	3.64e-02	no	down
gene11111	218.00	168.00	245.00	264.00	234.00	245.00	20.383	18.382	22.118	30.824	38.882	39.556	20.44	36.24	0.82	7.35e-03	3.64e-02	no	up
gene10095	2330.00	2043.00	2358.00	3558.00	2140.00	2169.00	71.936	72.426	70.388	134.295	116.273	112.920	71.50	121.62	0.77	7.37e-03	3.65e-02	no	up
gene11279	987.00	908.00	1378.00	1365.00	981.00	1328.00	19.501	20.530	26.334	32.848	34.050	44.063	22.39	36.70	0.71	7.37e-03	3.65e-02	no	up
gene6866	415.00	320.00	442.00	137.00	173.00	97.00	44.070	39.902	45.292	18.247	32.705	17.867	43.29	23.04	-0.91	7.37e-03	3.65e-02	no	down
gene6921	532.00	446.00	452.00	187.00	100.00	209.00	54.956	54.044	45.050	24.195	18.382	37.404	50.94	26.27	-0.95	7.42e-03	3.67e-02	no	down
gene10720	7709.00	7527.00	9394.00	10955.00	11179.00	6940.00	118.999	132.803	140.263	205.680	302.974	179.614	131.15	230.73	0.81	7.48e-03	3.69e-02	no	up
gene10979	1928.00	1496.00	1682.00	2954.00	1536.00	1593.00	46.458	41.304	39.194	86.828	65.073	64.564	42.18	72.61	0.78	7.48e-03	3.69e-02	no	up
gene6345	1772.00	1688.00	1511.00	2377.00	1533.00	1820.00	51.028	55.781	42.082	83.630	77.677	88.319	49.07	83.05	0.76	7.51e-03	3.71e-02	no	up
gene8998	788.00	724.00	737.00	348.00	280.00	230.00	43.046	45.731	38.902	23.425	27.013	21.379	42.28	24.02	-0.81	7.52e-03	3.71e-02	no	down
gene1514	9.00	16.00	13.00	15.00	37.00	18.00	1.283	2.718	1.791	2.723	9.465	4.528	1.90	5.57	1.50	7.56e-03	3.73e-02	yes	up
gene7720	73.00	78.00	116.00	29.00	15.00	35.00	2.281	2.802	3.512	1.111	0.822	1.852	2.90	1.24	-1.16	7.58e-03	3.74e-02	yes	down
gene3837	302.00	239.00	332.00	122.00	89.00	104.00	25.051	23.118	26.585	12.586	13.089	14.827	25.05	13.44	-0.89	7.59e-03	3.74e-02	no	down
gene4803	202.00	179.00	228.00	520.00	180.00	176.00	8.561	8.743	9.338	27.053	13.451	12.632	8.91	18.01	1.01	7.60e-03	3.74e-02	yes	up
gene4420	1629.00	1683.00	2096.00	634.00	880.00	432.00	116.772	140.210	145.113	56.327	111.727	53.024	134.47	74.13	-0.86	7.61e-03	3.74e-02	no	down
gene6285	1074.93	1034.84	1318.00	156.00	583.00	251.00	146.268	166.839	172.916	26.891	141.916	59.928	162.48	76.09	-1.09	7.63e-03	3.75e-02	yes	down
gene6291	166.00	150.00	105.00	311.00	274.00	80.00	11.501	12.068	7.024	26.685	33.601	9.485	9.98	23.76	1.24	7.66e-03	3.76e-02	yes	up
gene4172	2041.00	1926.62	1976.55	959.10	662.26	734.65	59.687	64.664	55.888	34.273	34.075	36.205	59.74	34.80	-0.78	7.66e-03	3.76e-02	no	down
gene1583	4090.00	3100.00	3542.00	430.00	1629.00	1096.00	1268.708	1197.943	1054.905	178.681	927.664	634.377	1166.80	572.85	-1.03	7.68e-03	3.77e-02	yes	down
gene8362	3190.00	2582.00	4017.00	2872.00	2851.00	7585.00	312.464	296.242	379.753	351.772	496.599	1284.779	333.05	687.15	1.04	7.72e-03	3.79e-02	yes	up
gene4976	1077.00	1039.00	1229.00	611.00	267.00	353.00	56.783	63.300	62.610	39.674	24.859	31.645	60.93	32.18	-0.92	7.73e-03	3.79e-02	no	down
gene2131	545.00	433.00	453.00	783.00	358.00	611.00	12.980	11.816	10.435	22.744	14.995	24.472	11.67	20.64	0.82	7.79e-03	3.81e-02	no	up
gene10396	2169.00	1726.00	2514.00	3042.00	2827.00	1668.00	52.319	47.711	58.645	89.506	119.884	67.679	53.33	93.13	0.80	7.80e-03	3.82e-02	no	up
gene9320	369.00	320.00	390.00	625.00	256.00	482.00	6.895	6.837	7.044	14.216	8.407	15.116	6.93	12.52	0.84	7.83e-03	3.83e-02	no	up
gene8209	419.00	359.00	598.00	220.00	133.00	138.00	13.220	13.011	18.244	8.492	7.385	7.344	15.06	7.76	-0.95	7.84e-03	3.83e-02	no	down
gene5948	992.00	837.00	930.00	1156.00	1011.00	899.00	46.573	45.339	42.203	66.709	83.742	71.597	44.55	73.99	0.73	7.86e-03	3.84e-02	no	up
gene10171	94.00	74.00	117.00	168.00	144.00	74.00	8.579	7.893	10.304	19.125	23.352	11.647	9.03	18.27	1.01	7.93e-03	3.87e-02	yes	up
gene3585	926.00	813.00	1319.00	1073.00	1406.00	993.00	87.312	89.697	120.047	126.359	235.621	161.693	100.39	174.31	0.80	7.94e-03	3.87e-02	no	up
gene5401	3592.00	3219.00	3995.00	1894.00	922.00	1247.00	57.638	59.050	62.006	36.978	25.979	33.561	59.71	32.19	-0.89	7.97e-03	3.89e-02	no	down
gene6262	146.00	107.00	46.00	199.00	256.00	69.00	3.982	3.344	1.208	6.620	12.267	3.169	2.74	7.48	1.41	7.99e-03	3.89e-02	yes	up
gene6789	2093.00	2011.00	2482.00	818.00	721.00	1010.00	84.470	93.451	96.833	40.489	51.286	68.985	91.82	52.90	-0.79	8.03e-03	3.91e-02	no	down
gene4704	2575.00	2392.00	5316.00	3590.00	5519.00	3662.00	211.246	228.757	421.091	366.293	803.147	516.382	295.77	560.71	0.92	8.05e-03	3.92e-02	no	up
gene3307	2797.00	2382.00	1912.00	4260.00	2864.00	1843.00	54.974	53.586	36.346	101.993	98.899	60.838	47.52	88.32	0.89	8.15e-03	3.96e-02	no	up
gene2429	740.00	653.00	599.00	276.00	139.00	290.00	45.451	46.469	35.541	20.934	15.095	30.382	42.01	21.85	-0.94	8.17e-03	3.97e-02	no	down
gene6519	258.00	254.00	265.00	65.00	124.00	61.00	43.429	51.148	42.967	14.010	37.525	18.231	45.56	23.29	-0.96	8.21e-03	3.99e-02	no	down
gene6223	2287.00	2180.00	5704.00	3135.00	4191.00	6199.00	170.392	188.920	410.424	289.767	553.253	791.627	266.63	533.20	1.00	8.22e-03	3.99e-02	no	up
gene9813	1177.00	890.00	1455.00	1759.00	1193.00	1041.00	75.980	66.635	90.735	140.395	136.249	114.750	78.77	131.12	0.73	8.22e-03	3.99e-02	no	up
gene4018	851.00	806.00	925.00	1206.00	950.00	761.00	21.772	23.641	22.892	37.659	42.743	32.769	22.75	37.89	0.73	8.28e-03	4.02e-02	no	up
gene7579	1007.00	835.00	915.00	402.00	268.00	389.00	104.015	101.185	91.208	52.018	49.269	69.627	98.33	56.49	-0.80	8.30e-03	4.02e-02	no	down
gene10684	365.00	234.00	287.00	489.00	291.00	298.00	8.044	5.903	6.118	13.141	11.271	11.037	6.68	11.86	0.82	8.30e-03	4.02e-02	no	up
gene10975	1432.00	1332.00	2112.00	2067.00	3811.00	968.00	131.747	143.283	187.567	237.319	622.922	153.654	156.28	342.63	1.13	8.31e-03	4.02e-02	yes	up
gene3909	13.00	4.00	9.00	0.00	2.00	1.00	2.815	1.046	1.872	0.000	0.785	0.396	1.93	0.39	-2.06	8.32e-03	4.03e-02	yes	down
gene6156	329.00	317.00	216.00	68.00	139.00	39.00	45.585	52.082	28.850	11.950	34.461	9.485	41.20	18.84	-1.12	8.35e-03	4.03e-02	yes	down
gene2869	1067.00	1054.00	924.00	162.00	335.00	475.00	168.370	198.364	140.494	32.624	94.889	132.596	166.78	84.44	-0.98	8.35e-03	4.03e-02	no	down
gene8161	594.00	571.00	694.00	256.00	260.00	177.00	27.830	30.861	31.426	14.745	21.496	14.067	30.09	16.83	-0.83	8.45e-03	4.08e-02	no	down
gene5461	1798.00	1647.00	2139.00	685.00	880.00	567.00	128.487	136.772	147.629	60.662	111.366	69.371	138.19	80.55	-0.78	8.46e-03	4.08e-02	no	down
gene7649	1702.00	1509.00	2250.00	1743.00	2904.00	1735.00	256.127	270.238	326.331	333.911	783.507	460.608	286.87	525.48	0.87	8.50e-03	4.10e-02	no	up
gene10104	940.00	715.00	1466.00	280.00	451.00	351.00	103.196	92.265	155.276	38.590	88.213	66.930	119.62	64.14	-0.90	8.51e-03	4.10e-02	no	down
gene3312	1427.00	1292.00	1471.00	2169.00	1539.00	1121.00	34.903	36.213	34.797	64.720	66.182	46.129	35.25	59.51	0.75	8.56e-03	4.12e-02	no	up
gene4700	487.00	422.00	542.00	118.00	157.00	224.00	77.931	80.590	83.570	24.114	45.109	63.461	80.86	43.31	-0.90	8.57e-03	4.13e-02	no	down
gene4011	1003.00	998.00	1688.00	2719.00	706.00	1655.00	26.841	30.637	43.692	88.843	33.228	74.584	34.34	65.58	0.93	8.58e-03	4.13e-02	no	up
gene3140	1279.00	1076.00	967.00	172.00	323.00	543.00	362.494	377.252	263.278	64.801	167.434	284.740	329.40	167.12	-0.98	8.58e-03	4.13e-02	no	down
gene4571	609.00	493.00	707.00	812.00	588.00	621.00	20.026	18.625	22.480	32.669	34.037	34.460	20.54	33.68	0.71	8.62e-03	4.14e-02	no	up
gene7900	11.23	3.15	6.27	12.67	21.99	6.42	4.499	1.607	2.415	6.969	16.390	4.935	2.85	9.54	1.71	8.69e-03	4.17e-02	yes	up
gene10199	830.00	720.00	810.00	1803.00	607.00	716.00	8.053	7.977	7.607	21.248	10.337	11.626	7.86	14.59	0.88	8.69e-03	4.17e-02	no	up
gene6750	1370.00	1184.00	884.00	450.00	471.00	372.00	338.032	357.731	209.695	145.931	211.435	167.742	295.41	174.87	-0.76	8.72e-03	4.18e-02	no	down
gene5270	9.00	6.00	19.00	16.00	27.00	15.00	1.924	1.560	3.914	4.461	10.474	5.802	2.57	6.91	1.39	8.74e-03	4.19e-02	yes	up
gene7834	953.00	943.00	2665.00	2390.00	2124.00	1412.00	27.652	31.403	74.785	84.741	108.451	69.049	46.58	87.98	0.92	8.78e-03	4.20e-02	no	up
gene8032	42.00	28.00	16.00	9.00	7.00	5.00	7.697	6.165	2.828	2.123	2.316	1.638	5.40	2.04	-1.36	8.78e-03	4.20e-02	yes	down
gene8414	6311.00	5546.00	7860.00	12439.00	5596.00	6284.00	80.648	80.945	97.175	193.184	125.501	134.512	86.98	152.20	0.81	8.78e-03	4.20e-02	no	up
gene9513	2789.00	2536.00	3122.00	538.00	1051.00	1288.00	358.076	384.883	386.536	87.267	241.089	289.290	376.83	201.48	-0.90	8.78e-03	4.20e-02	no	down
gene7985	1929.00	1697.00	1819.00	811.00	512.00	802.00	34.814	35.036	31.758	17.817	16.228	24.290	33.73	19.26	-0.80	8.85e-03	4.23e-02	no	down
gene10625	1309.00	1219.00	1056.00	265.00	375.00	591.00	63.152	67.877	49.236	15.721	31.920	48.388	59.30	31.24	-0.92	8.88e-03	4.24e-02	no	down
gene2359	63.00	72.00	108.00	13.00	14.00	37.00	3.225	4.259	5.343	0.815	1.270	3.222	4.33	1.71	-1.29	8.93e-03	4.26e-02	yes	down
gene5365	592.00	533.00	643.00	186.00	262.00	200.00	45.914	48.122	48.160	17.916	36.018	26.613	47.42	26.73	-0.82	8.93e-03	4.26e-02	no	down
gene9703	40.00	24.00	5.00	3.00	1.00	7.00	3.483	2.438	0.423	0.322	0.149	1.049	2.01	0.49	-1.85	8.95e-03	4.26e-02	yes	down
gene9887	1736.00	1211.00	1770.00	383.00	606.00	698.00	641.490	565.435	627.425	192.601	414.289	489.598	613.49	359.00	-0.77	8.95e-03	4.26e-02	no	down
gene10903	2239.00	2026.00	7352.00	4326.00	9051.00	3920.00	139.391	146.178	442.182	332.737	996.499	416.373	255.84	583.84	1.19	8.95e-03	4.26e-02	yes	up
gene9072	2849.00	2623.00	2674.00	4988.00	2450.00	2472.00	48.132	50.672	43.692	102.540	72.683	70.056	47.21	82.44	0.80	8.95e-03	4.26e-02	no	up
gene11053	2345.00	1896.00	1661.00	3946.00	1821.00	1738.00	48.703	45.086	33.368	99.861	66.456	60.646	41.83	76.49	0.87	9.02e-03	4.29e-02	no	up
gene3729	258.00	250.00	382.00	298.00	561.00	274.00	58.012	68.400	82.624	87.446	228.746	111.721	70.41	142.88	1.02	9.03e-03	4.29e-02	yes	up
gene3117	250.00	241.00	135.00	70.00	44.00	85.00	4.935	5.445	2.576	1.684	1.532	2.816	4.20	1.98	-1.05	9.07e-03	4.31e-02	yes	down
gene2310	1889.00	1715.00	2282.00	764.00	647.00	898.00	92.505	96.954	108.002	46.016	55.919	74.659	99.69	58.17	-0.78	9.08e-03	4.31e-02	no	down
gene3750	156.00	113.00	214.00	53.00	60.00	47.00	9.042	7.584	11.985	3.789	6.152	4.646	9.72	4.85	-0.99	9.11e-03	4.32e-02	no	down
gene1448	168.00	207.00	107.00	286.00	203.00	167.00	9.541	13.609	5.877	20.039	20.375	16.154	9.37	18.96	1.01	9.13e-03	4.33e-02	yes	up
gene3309	1306.00	1041.00	1785.00	2291.00	1253.00	1259.00	36.543	33.420	48.301	78.300	61.686	59.350	40.05	66.84	0.74	9.13e-03	4.33e-02	no	up
gene3434	30.00	19.00	53.00	68.00	40.00	41.00	5.203	3.951	8.855	15.130	12.479	12.654	6.21	13.47	1.10	9.15e-03	4.33e-02	yes	up
gene4164	4.00	1.00	1.00	9.00	2.00	7.00	1.755	0.560	0.423	5.455	1.632	5.920	0.90	4.30	2.14	9.16e-03	4.33e-02	yes	up
gene4838	381.00	392.00	329.00	145.00	158.00	79.00	23.652	28.208	19.733	11.126	17.349	8.372	23.53	12.39	-0.92	9.17e-03	4.34e-02	no	down
gene8582	889.00	839.00	819.00	343.00	326.00	329.00	87.454	96.693	77.764	42.200	57.028	55.978	86.55	51.46	-0.75	9.18e-03	4.34e-02	no	down
gene7920	76.00	40.00	73.00	128.00	68.00	65.00	3.804	2.316	3.532	7.883	6.003	5.524	3.26	6.52	0.98	9.31e-03	4.40e-02	no	up
gene8783	89.00	62.00	81.00	134.00	94.00	73.00	12.035	9.938	10.566	22.959	22.741	17.321	10.85	21.16	0.96	9.33e-03	4.41e-02	no	up
gene6876	9050.00	8739.00	12335.00	11743.00	12489.00	9914.00	233.143	258.124	307.302	369.231	565.795	429.873	268.62	454.59	0.76	9.38e-03	4.43e-02	no	up
gene2008	472.00	421.00	621.00	947.00	463.00	439.00	13.060	13.366	16.623	32.006	22.542	20.469	14.50	25.25	0.80	9.39e-03	4.43e-02	no	up
gene2630	7.00	5.00	16.00	2.00	1.00	1.00	1.621	1.410	3.562	0.609	0.423	0.418	2.29	0.49	-2.03	9.43e-03	4.44e-02	yes	down
gene8537	485.00	421.00	520.00	204.00	174.00	163.00	27.554	27.676	28.548	14.288	17.461	15.769	27.97	15.82	-0.82	9.43e-03	4.44e-02	no	down
gene5827	1287.00	1185.00	1170.00	2055.00	1285.00	956.00	30.182	31.832	26.535	58.772	52.968	37.693	29.30	50.34	0.78	9.43e-03	4.44e-02	no	up
gene9549	1811.00	1695.00	1630.00	599.00	619.00	780.00	82.466	89.015	71.736	33.511	49.717	60.217	80.36	47.21	-0.77	9.44e-03	4.44e-02	no	down
gene9739	2254.00	2069.00	2092.00	1117.00	654.00	768.00	43.660	45.862	39.194	26.354	22.256	24.976	42.63	24.54	-0.79	9.45e-03	4.44e-02	no	down
gene4019	181.00	152.00	157.00	53.00	55.00	62.00	19.046	18.774	15.939	6.987	10.300	11.316	17.79	9.44	-0.91	9.46e-03	4.44e-02	no	down
gene3166	2657.00	2108.00	2345.00	1031.00	833.00	979.00	125.262	114.654	106.845	59.748	69.283	78.299	115.14	68.68	-0.74	9.46e-03	4.44e-02	no	down
gene9255	103.00	75.00	115.00	34.00	38.00	23.00	15.501	13.432	16.684	6.512	10.250	6.102	15.33	7.66	-0.99	9.48e-03	4.45e-02	no	down
gene8952	45.00	46.00	47.00	6.00	21.00	8.00	14.548	18.588	14.581	2.607	12.479	4.850	15.77	6.65	-1.23	9.48e-03	4.45e-02	yes	down
gene4166	1486.00	1271.00	996.00	2356.00	1142.00	1148.00	31.411	30.758	20.357	60.689	42.419	40.766	27.04	48.37	0.84	9.53e-03	4.47e-02	no	up
gene7820	1544.00	1347.00	1705.00	1782.00	1447.00	1763.00	49.139	49.234	52.467	69.351	81.052	94.646	50.42	81.08	0.68	9.54e-03	4.47e-02	no	up
gene4851	994.00	941.00	856.00	1436.00	1035.00	771.00	41.139	44.862	34.243	72.916	75.510	54.019	39.64	68.00	0.78	9.55e-03	4.47e-02	no	up
gene4787	368.00	301.00	298.00	90.00	109.00	141.00	43.785	42.210	34.203	13.490	23.140	29.247	39.69	21.60	-0.87	9.55e-03	4.47e-02	no	down
gene8891	220.00	213.00	274.00	290.00	303.00	230.00	16.178	18.214	19.461	26.452	39.480	28.979	18.03	31.65	0.81	9.56e-03	4.47e-02	no	up
gene2104	1611.00	1688.00	2155.00	539.00	833.00	679.00	150.651	184.652	194.531	62.937	138.429	109.623	177.38	102.90	-0.79	9.58e-03	4.48e-02	no	down
gene7559	328.00	262.00	446.00	67.00	161.00	97.00	100.389	99.794	131.076	27.438	90.418	55.325	111.81	57.38	-0.96	9.59e-03	4.48e-02	no	down
gene5459	126.00	100.00	113.00	299.00	159.00	64.00	6.503	5.969	5.635	19.008	14.497	5.620	6.02	13.37	1.14	9.60e-03	4.48e-02	yes	up
gene5756	2363.00	2452.00	2507.00	768.00	1103.00	942.00	284.118	347.652	290.749	116.344	236.655	197.524	305.58	182.11	-0.75	9.61e-03	4.48e-02	no	down
gene9476	1592.00	1476.00	1630.00	4030.00	1818.00	879.00	38.360	40.752	37.986	118.449	77.017	35.627	38.93	78.97	1.02	9.61e-03	4.48e-02	yes	up
gene9172	13.00	5.00	7.00	0.00	0.00	3.00	1.336	0.607	0.694	0.000	0.000	0.535	0.88	0.16	-1.89	9.62e-03	4.48e-02	yes	down
gene8530	48.00	62.00	56.00	126.00	47.00	71.00	6.236	9.518	7.014	20.684	10.910	16.133	7.51	15.97	1.08	9.62e-03	4.48e-02	yes	up
gene4542	1575.00	1345.00	1608.00	2748.00	1438.00	1219.00	51.126	50.158	50.464	109.115	82.173	66.769	50.59	86.98	0.78	9.64e-03	4.49e-02	no	up
gene9714	1188.00	998.00	1200.00	1479.00	1062.00	1144.00	46.146	44.619	45.060	70.417	72.683	75.151	45.28	72.64	0.68	9.65e-03	4.49e-02	no	up
gene9352	626.00	527.00	794.00	165.00	323.00	170.00	54.502	53.568	66.745	17.898	49.929	25.489	58.85	31.11	-0.92	9.68e-03	4.50e-02	no	down
gene5238	2473.00	2244.00	2193.00	3510.00	3607.00	1516.00	55.250	57.425	47.385	95.606	141.642	56.931	52.93	99.38	0.91	9.68e-03	4.50e-02	no	up
gene2551	9.00	7.00	0.00	16.00	7.00	14.00	0.641	0.579	0.000	1.406	0.872	1.691	0.38	1.31	1.56	9.69e-03	4.50e-02	yes	up
gene9361	23.00	10.00	18.00	4.00	5.00	1.00	3.350	1.728	2.526	0.743	1.308	0.257	2.55	0.79	-1.58	9.70e-03	4.50e-02	yes	down
gene7214	229.00	225.00	169.00	299.00	234.00	226.00	10.245	11.601	7.305	16.429	18.457	17.139	9.54	17.34	0.86	9.70e-03	4.50e-02	no	up
gene4142	503.00	428.00	523.00	88.00	204.00	184.00	67.633	68.157	67.802	14.977	49.057	43.378	67.85	35.26	-0.94	9.72e-03	4.51e-02	no	down
gene5438	914.00	841.00	887.00	434.00	311.00	293.00	56.132	59.844	52.628	32.920	33.776	30.692	55.92	32.53	-0.78	9.73e-03	4.51e-02	no	down
gene4631	2.00	5.00	13.00	12.00	10.00	17.00	0.053	0.159	0.352	0.403	0.486	0.792	0.20	0.55	1.13	9.75e-03	4.52e-02	yes	up
gene3548	1983.00	1763.00	1762.00	803.00	813.00	550.00	43.580	44.367	37.443	21.508	31.397	20.319	41.50	24.50	-0.76	9.79e-03	4.53e-02	no	down
gene2770	478.00	380.00	408.00	673.00	436.00	379.00	16.311	14.898	13.454	28.101	26.191	21.828	14.81	25.53	0.78	9.81e-03	4.54e-02	no	up
gene11232	1894.00	1716.00	2082.00	3404.00	1499.00	1884.00	29.140	30.170	30.983	63.690	40.489	48.591	30.14	51.18	0.76	9.82e-03	4.54e-02	no	up
gene5944	1029.00	988.00	1060.00	223.00	489.00	362.00	93.165	104.539	92.637	25.180	78.636	56.513	96.36	52.95	-0.86	9.83e-03	4.54e-02	no	down
gene10153	48.00	40.00	31.00	79.00	54.00	38.00	4.739	4.633	2.958	9.764	9.490	6.498	4.03	8.67	1.08	9.84e-03	4.54e-02	yes	up
gene9108	121.00	129.00	252.00	49.00	38.00	68.00	8.900	11.031	17.901	4.470	4.957	8.564	12.94	5.89	-1.12	9.84e-03	4.54e-02	yes	down
gene10448	1545.00	1443.00	1114.00	666.00	428.00	499.00	45.772	49.065	31.909	24.114	22.305	24.922	41.52	23.75	-0.80	9.86e-03	4.55e-02	no	down
gene6705	4.00	6.00	2.00	19.00	8.00	4.00	0.481	0.850	0.231	2.866	1.706	0.835	0.50	1.85	1.71	9.88e-03	4.56e-02	yes	up
gene4519	1255.00	1140.00	1590.00	902.00	1573.00	2540.00	130.224	138.799	159.211	117.266	290.519	456.786	143.74	280.25	0.96	9.89e-03	4.56e-02	no	up
gene8730	5075.00	4496.00	4916.00	9210.00	4919.00	3787.00	97.886	99.242	91.711	216.358	166.687	122.651	95.96	170.74	0.83	9.90e-03	4.56e-02	no	up
gene333	32.88	15.25	30.61	42.20	51.89	24.32	4.499	2.475	4.045	7.319	12.703	5.845	3.72	8.70	1.20	9.92e-03	4.56e-02	yes	up
gene9047	294.00	237.00	504.00	468.00	421.00	337.00	19.420	18.167	32.160	38.241	49.207	38.036	23.86	41.90	0.81	9.92e-03	4.56e-02	no	up
gene8203	336.00	280.00	754.00	98.00	162.00	160.00	94.064	96.879	202.792	36.431	82.908	82.784	135.99	66.43	-1.03	9.94e-03	4.57e-02	yes	down
gene9674	3540.00	3154.00	3489.00	5866.00	2651.00	3671.00	53.264	54.240	50.786	107.350	70.030	92.612	52.62	90.15	0.78	9.96e-03	4.57e-02	no	up
gene10658	124.00	95.00	125.00	52.00	22.00	38.00	4.606	4.054	4.488	2.365	1.445	2.387	4.40	2.06	-1.06	9.96e-03	4.57e-02	yes	down
gene7788	265.00	266.00	266.00	33.00	64.00	130.00	33.638	39.902	32.563	5.294	14.509	28.851	35.10	15.65	-1.16	1.00e-02	4.60e-02	yes	down
gene10551	550.00	494.00	629.00	262.00	216.00	143.00	39.304	41.023	43.410	23.201	27.337	17.493	41.37	22.85	-0.85	1.00e-02	4.60e-02	no	down
gene8604	2171.00	1974.00	2546.00	3749.00	1797.00	2311.00	31.126	32.337	35.310	65.347	45.221	55.529	33.07	55.50	0.75	1.00e-02	4.60e-02	no	up
gene5450	650.00	597.00	518.00	1022.00	705.00	438.00	25.247	26.686	19.451	48.659	48.248	28.776	23.49	42.42	0.85	1.00e-02	4.60e-02	no	up
gene2877	157.00	174.00	192.00	78.00	57.00	49.00	10.646	13.702	12.578	6.548	6.837	5.685	12.29	6.38	-0.93	1.01e-02	4.60e-02	no	down
gene9130	757.00	657.00	396.00	777.00	1027.00	519.00	56.212	56.743	28.397	71.573	135.128	66.052	45.86	91.47	0.99	1.01e-02	4.61e-02	no	up
gene746	717.00	552.00	536.00	823.00	588.00	631.00	21.639	19.120	15.637	30.358	31.223	32.105	18.62	31.19	0.74	1.01e-02	4.62e-02	no	up
gene8119	2689.00	2348.00	2242.00	5176.00	4024.00	1196.00	51.304	51.260	41.367	120.258	134.867	38.314	47.54	100.09	1.07	1.01e-02	4.64e-02	yes	up
gene2132	782.00	732.00	936.00	269.00	247.00	399.00	69.415	75.901	80.209	29.767	38.932	61.031	75.43	42.47	-0.83	1.02e-02	4.64e-02	no	down
gene5209	1062.00	918.00	1087.00	2178.00	613.00	1206.00	30.316	30.067	30.007	75.953	30.787	58.001	30.12	55.11	0.87	1.02e-02	4.65e-02	no	up
gene11282	1162.00	965.00	1458.00	2468.00	918.00	1087.00	40.436	38.604	49.055	105.129	56.256	63.879	43.15	75.88	0.81	1.02e-02	4.66e-02	no	up
gene8405	68.00	48.00	73.00	79.00	249.00	30.00	2.557	2.074	2.646	3.637	16.477	1.906	2.45	7.47	1.57	1.04e-02	4.73e-02	yes	up
gene3720	67.00	58.00	103.00	24.00	28.00	19.00	6.949	7.061	10.314	3.117	5.168	3.415	8.25	3.91	-1.06	1.04e-02	4.73e-02	yes	down
gene3681	56.00	48.50	86.00	25.50	19.50	10.00	3.768	3.783	5.585	2.123	2.316	1.145	4.46	1.89	-1.20	1.04e-02	4.75e-02	yes	down
gene3679	56.00	48.50	86.00	25.50	19.50	10.00	3.768	3.783	5.585	2.123	2.316	1.145	4.46	1.89	-1.20	1.04e-02	4.75e-02	yes	down
gene5990	129.00	113.00	147.00	286.00	103.00	138.00	4.998	5.044	5.514	13.598	7.037	9.046	5.21	9.97	0.92	1.04e-02	4.75e-02	no	up
gene3376	12.00	5.00	6.00	18.00	14.00	10.00	2.085	1.037	1.006	4.004	4.371	3.083	1.36	3.85	1.43	1.05e-02	4.75e-02	yes	up
gene10985	293.00	226.00	189.00	45.00	82.00	98.00	21.692	19.456	13.514	4.130	10.748	12.429	17.93	8.92	-1.00	1.05e-02	4.75e-02	no	down
gene9002	93.00	82.00	118.00	182.00	98.00	97.00	4.107	4.175	5.031	9.863	7.622	7.248	4.48	8.30	0.88	1.05e-02	4.75e-02	no	up
gene2155	363.00	285.00	234.00	127.00	87.00	104.00	37.496	34.541	23.325	16.438	15.991	18.617	31.26	16.95	-0.88	1.05e-02	4.75e-02	no	down
gene6256	3479.00	3237.00	3241.00	1392.00	1268.00	1327.00	154.402	165.616	139.025	75.872	99.248	99.806	151.94	91.15	-0.74	1.05e-02	4.75e-02	no	down
gene5787	95.00	76.00	116.00	167.00	114.00	85.00	9.229	8.640	10.878	20.271	19.690	14.270	9.68	18.23	0.91	1.05e-02	4.76e-02	no	up
gene7662	3590.00	3392.00	4093.00	6127.00	2477.00	4909.00	27.447	29.572	30.278	56.828	33.203	62.744	29.15	50.62	0.79	1.05e-02	4.76e-02	no	up
gene1335	981.00	904.00	1859.00	1558.00	2367.00	863.00	40.088	42.546	73.437	78.103	170.511	59.693	53.42	103.84	0.96	1.05e-02	4.76e-02	no	up
gene3847	22255.00	20231.00	20392.00	38025.00	19211.00	19198.00	275.868	286.397	244.532	572.743	417.913	398.570	267.17	466.73	0.80	1.05e-02	4.76e-02	no	up
gene7619	1663.00	1404.00	1935.00	3080.00	1248.00	1675.00	24.507	23.641	27.582	55.189	32.281	41.376	25.41	43.17	0.76	1.05e-02	4.77e-02	no	up
gene10762	51.00	29.00	64.00	58.00	62.00	68.00	7.937	5.380	9.600	11.511	17.311	18.702	7.80	15.69	1.00	1.06e-02	4.77e-02	no	up
gene8095	6156.00	6107.00	5283.00	1869.00	2848.00	1774.00	689.132	804.149	570.571	262.875	568.186	345.247	678.64	391.84	-0.79	1.06e-02	4.77e-02	no	down
gene2249	834.00	734.00	807.00	22.00	34.00	355.00	536.717	624.476	497.949	20.307	41.622	459.066	548.25	162.13	-1.76	1.06e-02	4.79e-02	yes	down
gene6554	480.00	429.00	623.00	200.00	168.00	210.00	82.002	87.754	102.518	43.795	51.623	63.782	91.47	52.58	-0.80	1.06e-02	4.79e-02	no	down
gene9611	1093.00	900.00	1358.00	2128.00	945.00	951.00	26.618	25.117	31.979	63.224	40.464	38.957	28.20	48.05	0.77	1.06e-02	4.79e-02	no	up
gene7455	1984.00	1845.00	971.00	2706.00	2018.00	1421.00	35.527	37.792	16.815	58.978	63.467	42.704	29.13	55.51	0.93	1.07e-02	4.80e-02	no	up
gene5763	479.00	381.00	439.00	444.00	583.00	439.00	60.809	57.154	53.744	71.188	132.214	97.440	57.05	99.97	0.81	1.07e-02	4.81e-02	no	up
gene1747	2798.00	2378.00	4175.00	4635.00	2891.00	3162.00	37.175	36.092	53.664	74.860	67.427	70.388	43.08	70.96	0.72	1.07e-02	4.81e-02	no	up
gene5418	47.00	33.00	36.00	83.00	61.00	28.00	3.020	2.457	2.234	6.584	6.925	3.072	2.56	5.62	1.11	1.07e-02	4.82e-02	yes	up
gene2247	206.00	183.00	317.00	70.00	101.00	67.00	15.866	16.411	23.577	6.691	13.787	8.853	18.94	9.76	-0.95	1.07e-02	4.83e-02	no	down
gene1846	1054.00	1043.00	1324.00	422.00	360.00	536.00	39.848	45.376	48.391	19.555	23.974	34.257	44.73	25.57	-0.80	1.07e-02	4.83e-02	no	down
gene2018	316.00	260.00	577.00	111.00	100.00	169.00	16.392	15.580	28.930	7.086	9.154	14.902	20.89	10.19	-1.03	1.08e-02	4.84e-02	yes	down
gene8559	1789.00	1512.00	2027.00	3388.00	1510.00	1524.00	32.311	31.244	35.410	74.493	47.899	46.194	33.16	56.78	0.77	1.08e-02	4.85e-02	no	up
gene3904	110.00	100.00	208.00	255.00	175.00	117.00	5.122	5.371	9.358	14.592	14.372	9.239	6.80	12.88	0.91	1.08e-02	4.85e-02	no	up
gene9185	2798.00	2258.00	1356.00	3666.00	3122.00	1639.00	199.942	187.510	93.592	324.657	395.097	200.511	156.04	310.50	0.99	1.08e-02	4.86e-02	no	up
gene2421	303.00	245.00	342.00	435.00	314.00	276.00	21.318	20.026	23.235	37.909	39.119	33.229	21.66	36.88	0.77	1.08e-02	4.86e-02	no	up
gene3736	338.00	375.00	5387.00	256.00	412.00	322.00	17.496	22.426	269.457	16.312	37.649	28.326	114.18	27.24	-2.06	1.09e-02	4.88e-02	yes	down
gene1839	142.00	147.00	191.00	135.00	513.00	118.00	79.321	107.350	102.266	106.705	541.073	130.519	96.35	261.54	1.44	1.09e-02	4.88e-02	yes	up
gene10805	2123.00	1853.00	2851.00	3126.00	2128.00	2338.00	10.619	10.564	13.796	18.955	18.656	19.527	11.80	19.03	0.68	1.09e-02	4.88e-02	no	up
gene5916	473.00	491.00	604.00	554.00	740.00	483.00	28.819	34.653	35.551	41.681	79.707	50.176	33.10	57.20	0.79	1.09e-02	4.88e-02	no	up
gene5119	906.00	936.00	1185.00	354.00	288.00	497.00	41.843	49.859	52.899	20.092	23.464	38.925	48.41	27.01	-0.84	1.09e-02	4.89e-02	no	down
gene4922	1449.00	1284.00	1261.00	401.00	547.00	579.00	169.733	177.189	142.487	59.121	114.280	118.144	161.66	95.96	-0.75	1.11e-02	4.95e-02	no	down
gene6391	1186.00	1195.00	892.00	505.00	385.00	394.00	25.933	29.927	18.867	13.464	14.796	14.484	24.45	14.23	-0.78	1.11e-02	4.96e-02	no	down
gene2068	349.00	299.00	288.00	129.00	125.00	91.00	24.552	24.435	19.572	11.242	15.568	10.952	22.64	12.62	-0.84	1.11e-02	4.96e-02	no	down
gene9463	1708.00	1478.00	1913.00	2847.00	1449.00	1568.00	49.887	49.542	54.026	101.599	74.464	77.175	51.35	84.89	0.72	1.11e-02	4.96e-02	no	up
gene1463	122.00	116.00	106.00	42.00	47.00	23.00	36.373	42.947	30.349	16.715	25.681	12.750	36.06	18.54	-0.96	1.11e-02	4.96e-02	no	down
gene4706	3305.00	2704.00	2921.00	6384.00	2627.00	2415.00	46.208	43.200	39.506	108.524	64.475	56.588	42.78	77.63	0.86	1.11e-02	4.96e-02	no	up
gene1228	83.00	83.00	92.00	27.00	30.00	30.00	4.597	5.324	4.931	1.845	2.939	2.826	4.94	2.52	-0.95	1.12e-02	4.97e-02	no	down
gene7308	1524.00	1312.00	1557.00	3286.00	1049.00	1351.00	17.265	16.962	17.066	45.210	20.848	25.618	17.10	30.93	0.85	1.12e-02	4.97e-02	no	up
gene1316	30.00	46.00	8.00	11.00	4.00	1.00	1.657	2.933	0.423	0.743	0.386	0.096	1.57	0.42	-1.68	1.12e-02	4.98e-02	yes	down
gene7837	1619.00	1601.00	1726.00	581.00	675.00	703.00	86.973	99.420	89.598	38.447	64.040	64.221	91.68	55.05	-0.73	1.12e-02	4.98e-02	no	down
gene1252	5703.00	5020.00	6292.00	8952.00	5605.00	5015.00	45.647	45.824	48.723	86.926	78.673	67.112	46.86	78.05	0.73	1.12e-02	4.98e-02	no	up
gene8166	7.00	2.00	14.00	11.00	38.00	5.00	1.131	0.383	2.174	2.266	10.997	1.424	1.30	4.97	1.86	1.13e-02	5.00e-02	yes	up
gene3941	480.96	370.00	357.00	720.00	691.04	221.00	36.427	32.608	26.113	67.685	92.759	28.701	31.39	64.24	1.03	1.13e-02	5.00e-02	no	up
gene1799	1065.00	982.00	600.00	227.00	247.00	434.00	63.517	67.821	34.575	16.715	26.042	44.117	53.86	28.29	-0.93	1.13e-02	5.00e-02	no	down
gene6532	1033.00	938.00	1163.00	421.00	386.00	440.00	61.771	64.954	67.188	31.075	40.800	44.845	64.77	38.60	-0.75	1.13e-02	5.01e-02	no	down
gene8419	1430.00	1177.00	885.00	270.00	526.00	427.00	230.453	226.450	137.415	55.592	152.228	121.880	194.10	108.75	-0.84	1.13e-02	5.01e-02	no	down
gene5653	494.00	429.00	712.00	833.00	421.00	640.00	19.795	19.792	27.582	40.937	29.741	43.399	22.74	37.89	0.73	1.13e-02	5.03e-02	no	up
gene4662	400.00	282.00	503.00	162.00	163.00	95.00	23.483	19.167	28.538	11.735	16.913	9.506	24.11	12.81	-0.91	1.14e-02	5.07e-02	no	down
gene10421	315.00	245.00	208.00	347.00	281.00	276.00	9.657	8.621	6.168	13.007	15.169	14.270	8.03	14.13	0.81	1.15e-02	5.07e-02	no	up
gene1564	1216.00	1229.00	1316.00	559.00	475.00	488.00	35.928	41.677	37.604	20.182	24.697	24.301	38.28	22.98	-0.73	1.15e-02	5.08e-02	no	down
gene6483	4074.00	3463.00	5943.00	6741.00	5945.00	3297.00	54.359	52.783	76.707	109.321	139.213	73.696	62.33	108.55	0.80	1.15e-02	5.10e-02	no	up
gene8964	1320.00	1243.00	1287.00	1290.00	1308.00	1573.00	106.750	117.139	100.495	129.700	187.598	218.560	107.49	176.62	0.72	1.16e-02	5.11e-02	no	up
gene11209	2190.00	2010.00	2697.00	444.00	1054.00	895.00	141.778	150.914	168.670	35.545	120.719	98.949	154.67	83.92	-0.88	1.16e-02	5.11e-02	no	down
gene4962	5430.00	4956.00	4668.00	1485.00	2509.00	1556.00	337.132	356.582	279.993	113.898	275.475	164.809	321.34	184.39	-0.80	1.16e-02	5.11e-02	no	down
gene9952	10.00	12.00	45.00	7.00	1.00	4.00	1.096	1.541	4.739	0.958	0.199	0.760	2.61	0.64	-1.87	1.16e-02	5.11e-02	no	down
gene5533	2041.00	1690.00	1696.00	2674.00	1637.00	1772.00	57.326	54.455	46.067	91.737	80.878	83.844	52.21	85.63	0.71	1.16e-02	5.11e-02	no	up
gene4553	291.00	252.00	433.00	117.00	112.00	125.00	19.002	19.092	27.310	9.450	12.940	13.938	22.17	12.01	-0.88	1.16e-02	5.12e-02	no	down
gene3179	911.00	748.00	813.00	1146.00	1192.00	568.00	53.353	50.709	46.006	82.815	123.384	56.674	49.79	88.58	0.83	1.16e-02	5.12e-02	no	up
gene8310	1060.00	925.00	843.00	239.00	510.00	166.00	243.139	258.507	185.977	71.653	212.282	69.156	226.12	118.65	-0.93	1.17e-02	5.14e-02	no	down
gene11069	1934.00	1858.00	1613.00	2715.00	3919.00	934.00	144.094	161.011	116.062	250.944	517.348	119.268	138.55	301.04	1.12	1.18e-02	5.17e-02	no	up
gene2835	1178.00	1128.00	928.00	402.00	511.00	316.00	38.574	42.434	29.373	16.097	29.454	17.460	36.25	21.05	-0.78	1.18e-02	5.17e-02	no	down
gene8508	321.00	333.00	327.00	71.00	118.00	146.00	12.864	15.365	12.669	3.494	8.332	9.902	13.54	7.10	-0.92	1.18e-02	5.17e-02	no	down
gene938	1141.81	862.88	1978.23	1975.88	1059.76	1608.41	11.581	9.985	19.411	24.338	18.856	27.299	14.06	23.38	0.73	1.18e-02	5.18e-02	no	up
gene7609	1160.00	1086.00	1030.00	281.00	468.00	463.00	35.376	38.025	30.379	10.481	25.120	23.809	34.28	19.54	-0.81	1.18e-02	5.18e-02	no	down
gene10039	971.00	891.00	754.00	350.00	349.00	331.00	82.956	88.828	62.187	37.229	52.918	48.666	76.86	46.07	-0.74	1.18e-02	5.19e-02	no	down
gene10983	2816.00	2590.00	2996.00	704.00	1332.00	1067.00	273.472	294.542	280.818	85.466	230.004	179.132	282.53	163.29	-0.79	1.18e-02	5.19e-02	no	down
gene8845	1060.00	1023.00	4354.00	435.00	498.00	825.00	48.756	54.268	193.565	24.589	40.414	64.350	105.12	42.16	-1.32	1.18e-02	5.19e-02	no	down
gene4027	1190.00	940.00	836.00	2033.00	734.00	981.00	14.093	12.712	9.580	29.256	15.256	19.462	11.98	21.50	0.84	1.19e-02	5.19e-02	no	up
gene8710	4895.00	4958.00	3532.00	1645.00	1816.00	1706.00	115.498	134.036	80.592	47.342	75.323	67.701	107.84	63.09	-0.77	1.19e-02	5.20e-02	no	down
gene4401	1199.00	1107.00	439.88	305.00	330.00	298.00	148.085	161.375	52.396	47.512	72.770	64.264	115.89	61.23	-0.92	1.19e-02	5.20e-02	no	down
gene6313	3319.00	3230.00	2616.00	1454.00	1071.00	1144.00	42.039	46.721	32.049	22.377	23.800	24.269	39.66	23.44	-0.76	1.19e-02	5.20e-02	no	down
gene5535	1773.00	1587.00	1425.00	793.00	565.00	566.00	84.639	87.427	65.749	46.545	47.588	45.851	78.33	46.69	-0.75	1.19e-02	5.20e-02	no	down
gene10939	183.00	169.00	212.00	294.00	215.00	164.00	4.338	4.596	4.860	8.501	8.967	6.541	4.61	8.06	0.79	1.19e-02	5.20e-02	no	up
gene10497	51.00	57.00	92.00	86.00	89.00	78.00	4.828	6.314	8.412	10.167	14.982	12.761	6.63	12.60	0.92	1.19e-02	5.20e-02	no	up
gene3459	103.00	73.00	33.00	6.00	3.00	31.00	7.670	6.323	2.375	0.555	0.399	3.961	5.27	1.55	-1.70	1.19e-02	5.20e-02	no	down
gene9276	10063.00	8600.00	10012.00	14803.00	9775.00	8320.00	77.058	75.107	74.182	137.529	131.267	106.529	75.39	125.89	0.74	1.19e-02	5.20e-02	no	up
gene10669	1007.00	878.00	1260.00	1552.00	1204.00	794.00	28.926	28.946	34.998	54.463	60.851	38.432	31.23	51.72	0.73	1.19e-02	5.20e-02	no	up
gene6530	629.00	501.00	728.00	1084.00	457.00	659.00	10.646	9.695	11.914	22.314	13.575	18.702	10.84	18.24	0.75	1.20e-02	5.20e-02	no	up
gene4078	1828.00	1665.00	3444.00	488.00	672.00	1137.00	159.159	169.249	289.492	52.932	103.868	170.482	211.42	106.29	-0.99	1.20e-02	5.21e-02	no	down
gene6359	156.00	107.00	230.00	332.00	104.00	237.00	3.260	2.559	4.659	8.465	3.823	8.329	3.58	6.85	0.92	1.20e-02	5.21e-02	no	up
gene9125	101.00	74.00	82.00	34.00	31.00	21.00	31.759	29.021	24.754	14.341	17.909	12.333	28.29	14.94	-0.92	1.20e-02	5.21e-02	no	down
gene4527	2.00	1.00	2.00	6.00	5.00	5.00	0.205	0.121	0.201	0.779	0.922	0.899	0.18	0.86	1.79	1.20e-02	5.22e-02	no	up
gene201	406.00	310.00	498.00	184.00	139.00	132.00	93.129	86.633	109.864	55.162	57.862	54.993	97.52	56.03	-0.80	1.20e-02	5.23e-02	no	down
gene9691	98.00	102.00	114.00	225.00	83.00	116.00	9.684	11.806	10.868	27.805	14.584	19.826	10.76	20.87	0.95	1.21e-02	5.23e-02	no	up
gene8942	30.00	24.00	35.00	64.00	32.00	30.00	4.837	4.614	5.434	13.177	9.266	8.564	5.00	10.43	1.05	1.21e-02	5.27e-02	no	up
gene6041	789.00	742.00	777.00	1110.00	706.00	743.00	59.963	65.626	57.025	104.708	95.088	96.840	60.54	99.03	0.71	1.22e-02	5.27e-02	no	up
gene3405	2639.00	2321.00	2273.00	3960.00	2163.00	2256.00	79.321	80.085	66.061	145.475	114.404	114.312	74.54	125.36	0.75	1.22e-02	5.27e-02	no	up
gene1539	105.00	102.00	180.00	193.00	166.00	117.00	4.641	5.203	7.688	10.481	12.940	8.768	5.96	10.79	0.85	1.22e-02	5.27e-02	no	up
gene2614	564.00	562.00	388.00	187.00	188.00	192.00	70.038	82.392	46.469	29.301	41.684	41.644	64.82	37.29	-0.80	1.22e-02	5.29e-02	no	down
gene3196	1000.00	886.00	1151.00	399.00	441.00	364.00	62.252	63.926	69.231	30.689	48.559	38.668	65.39	39.21	-0.74	1.23e-02	5.31e-02	no	down
gene8501	672.00	637.00	836.00	353.00	233.00	253.00	30.182	32.981	36.286	19.474	18.457	19.259	33.32	19.06	-0.80	1.23e-02	5.31e-02	no	down
gene9772	172.00	153.00	152.00	42.00	64.00	57.00	13.710	14.216	11.703	4.165	9.054	7.804	13.10	6.94	-0.91	1.23e-02	5.32e-02	no	down
gene8073	1213.00	1124.00	1421.00	573.00	513.00	426.00	43.892	46.768	49.709	25.395	32.692	26.046	46.95	28.07	-0.74	1.24e-02	5.33e-02	no	down
gene4070	808.00	629.00	748.00	1399.00	748.00	515.00	51.865	46.824	46.389	111.023	84.938	56.439	48.29	85.42	0.82	1.24e-02	5.33e-02	no	up
gene5570	549.00	449.00	1025.00	1060.00	644.00	673.00	15.082	14.151	27.229	35.562	31.123	31.142	19.39	32.70	0.75	1.24e-02	5.35e-02	no	up
gene10937	3800.00	3480.00	3977.00	4744.00	3958.00	3630.00	68.203	71.445	69.040	103.651	124.766	109.344	69.49	112.57	0.70	1.24e-02	5.35e-02	no	up
gene9418	8271.00	8281.00	6873.00	2838.00	3048.00	3237.00	236.698	271.929	190.194	99.216	153.461	156.084	229.63	135.08	-0.77	1.24e-02	5.36e-02	no	down
gene7576	210.00	157.00	223.00	293.00	203.00	191.00	8.784	7.566	9.016	15.049	14.970	13.532	8.51	14.56	0.77	1.24e-02	5.36e-02	no	up
gene6162	2716.00	2587.00	2599.00	1338.00	1005.00	852.00	63.232	68.998	58.514	37.990	41.124	33.358	63.17	37.63	-0.75	1.25e-02	5.36e-02	no	down
gene10664	946.00	907.00	808.00	373.00	385.00	291.00	42.395	46.870	34.998	20.531	30.438	22.107	40.93	24.38	-0.75	1.25e-02	5.36e-02	no	down
gene1215	1549.00	1496.00	2024.00	462.00	802.00	634.00	116.941	131.402	147.568	43.284	107.293	82.067	132.83	76.92	-0.79	1.25e-02	5.37e-02	no	down
gene5748	19.00	28.00	38.00	7.00	8.00	8.00	4.641	8.360	8.915	2.239	3.549	3.565	7.37	3.09	-1.23	1.25e-02	5.37e-02	no	down
gene7268	878.00	736.00	829.00	286.00	328.00	345.00	150.001	150.550	136.419	62.633	100.779	104.784	145.03	88.52	-0.71	1.26e-02	5.41e-02	no	down
gene775	326.00	331.00	249.00	85.00	65.00	152.00	16.356	19.176	12.075	5.249	5.754	12.953	15.58	7.78	-0.99	1.26e-02	5.41e-02	no	down
gene7644	454.00	381.00	559.00	750.00	343.00	529.00	17.817	17.214	21.212	36.082	23.725	35.113	18.92	31.59	0.74	1.26e-02	5.41e-02	no	up
gene2072	303.00	241.00	285.00	107.00	90.00	113.00	33.585	31.412	30.480	14.897	17.772	21.764	31.76	17.98	-0.82	1.26e-02	5.41e-02	no	down
gene4406	310.00	270.00	210.00	305.00	380.00	259.00	14.316	14.384	9.378	17.306	30.961	20.287	12.47	22.86	0.87	1.26e-02	5.41e-02	no	up
gene6614	409.00	324.00	197.00	414.00	439.00	309.00	48.409	45.199	22.490	61.701	92.697	63.740	37.66	72.85	0.95	1.26e-02	5.42e-02	no	up
gene4642	1956.00	1726.00	2577.00	992.00	893.00	552.00	129.208	132.280	164.443	81.059	104.379	62.305	143.44	83.23	-0.78	1.27e-02	5.42e-02	no	down
gene6700	53.00	29.00	52.00	128.00	50.00	34.00	4.142	2.634	3.924	12.415	6.925	4.560	3.61	8.14	1.15	1.27e-02	5.43e-02	no	up
gene9801	8.00	13.00	22.00	37.00	16.00	18.00	0.472	0.887	1.248	2.687	1.669	1.809	0.89	2.07	1.13	1.27e-02	5.43e-02	no	up
gene10776	902.00	844.00	676.00	227.00	359.00	316.00	91.508	100.401	66.182	28.835	64.799	55.507	84.59	49.23	-0.78	1.27e-02	5.45e-02	no	down
gene6054	1837.00	1761.00	1345.00	618.00	455.00	813.00	82.662	91.359	58.494	34.156	36.105	62.016	76.12	43.36	-0.81	1.28e-02	5.46e-02	no	down
gene4609	1839.00	1658.00	2030.00	2919.00	1730.00	1572.00	27.509	28.348	29.373	53.102	45.433	39.417	28.46	46.30	0.70	1.28e-02	5.46e-02	no	up
gene6177	13.00	10.00	16.00	4.00	3.00	1.00	0.668	0.588	0.795	0.251	0.274	0.086	0.69	0.21	-1.36	1.28e-02	5.46e-02	no	down
gene10693	316.00	219.00	236.00	541.00	209.00	248.00	17.683	14.179	12.759	37.327	20.662	23.627	14.78	27.46	0.89	1.28e-02	5.46e-02	no	up
gene2850	438.00	332.00	470.00	767.00	339.00	387.00	9.995	8.677	10.375	21.337	13.600	14.848	9.75	16.72	0.77	1.28e-02	5.48e-02	no	up
gene3339	464.00	403.00	570.00	795.00	497.00	375.00	11.563	11.507	13.735	24.168	21.770	15.715	12.37	20.76	0.74	1.29e-02	5.49e-02	no	up
gene5410	1058.00	881.00	1065.00	505.00	340.00	363.00	45.968	44.115	44.728	26.936	26.054	26.721	44.95	26.57	-0.76	1.29e-02	5.49e-02	no	down
gene10524	892.00	756.00	616.00	242.00	272.00	343.00	26.743	26.013	17.851	8.868	14.347	17.332	23.16	13.33	-0.79	1.29e-02	5.51e-02	no	down
gene6600	158.00	73.00	318.00	50.00	60.00	45.00	37.371	21.081	72.320	15.488	25.780	19.377	45.72	20.18	-1.18	1.30e-02	5.52e-02	no	down
gene10994	561.00	482.00	441.00	141.00	233.00	163.00	66.395	67.233	50.343	21.015	49.194	33.625	60.58	34.45	-0.81	1.30e-02	5.52e-02	no	down
gene2702	5074.00	4924.00	5125.00	656.00	2100.00	2032.00	968.698	1132.401	941.972	161.625	723.291	694.840	1007.44	515.95	-0.97	1.30e-02	5.53e-02	no	down
gene6877	3467.00	3360.00	2995.00	1497.00	1410.00	1012.00	142.972	159.591	119.393	75.738	102.498	70.644	139.02	83.26	-0.74	1.31e-02	5.56e-02	no	down
gene2439	788.00	786.00	2352.00	320.00	152.00	608.00	26.645	30.543	76.889	13.240	9.054	34.707	46.80	18.40	-1.34	1.31e-02	5.57e-02	no	down
gene5908	798.00	674.00	869.00	1174.00	699.00	718.00	35.625	34.691	37.493	64.371	55.035	54.330	36.05	58.12	0.69	1.31e-02	5.57e-02	no	up
gene8430	84.00	82.00	83.00	34.00	19.00	31.00	3.403	3.820	3.250	1.693	1.358	2.120	3.47	1.71	-0.98	1.32e-02	5.59e-02	no	down
gene4064	4154.00	4584.00	12251.00	8963.00	13531.00	5686.00	449.521	582.827	1279.141	1217.068	2607.974	1068.178	802.80	1643.82	1.03	1.32e-02	5.61e-02	no	up
gene3301	6.00	2.00	7.00	8.00	14.00	7.00	1.719	0.710	1.932	3.055	7.348	3.725	1.50	4.72	1.59	1.33e-02	5.63e-02	no	up
gene6618	1348.00	1159.00	3459.00	2289.00	3696.00	1752.00	225.215	231.588	556.725	489.588	1109.957	519.637	352.39	709.51	1.01	1.33e-02	5.63e-02	no	up
gene9899	528.00	525.00	518.00	751.00	422.00	608.00	18.066	20.652	17.137	31.451	25.431	35.124	18.49	30.53	0.72	1.33e-02	5.63e-02	no	up
gene6362	134.00	112.00	239.00	258.00	194.00	145.00	12.178	11.900	20.971	29.256	31.322	22.727	15.42	27.96	0.85	1.33e-02	5.64e-02	no	up
gene9900	114.00	99.00	141.00	139.00	125.00	151.00	15.064	15.477	17.962	23.237	29.529	34.953	16.28	28.97	0.83	1.33e-02	5.64e-02	no	up
gene4415	4.00	2.00	4.00	18.00	9.00	1.00	0.552	0.327	0.533	3.144	2.217	0.246	0.48	1.94	1.82	1.34e-02	5.64e-02	no	up
gene7035	127.00	97.00	130.00	212.00	107.00	121.00	12.659	11.330	12.508	26.434	18.968	20.865	12.21	22.19	0.86	1.34e-02	5.64e-02	no	up
gene399	491.00	419.00	838.00	174.00	196.00	251.00	33.603	33.299	55.405	14.745	23.750	29.375	41.75	22.29	-0.90	1.34e-02	5.66e-02	no	down
gene2650	1290.00	1191.00	1409.00	2402.00	1520.00	807.00	40.489	42.929	42.756	92.185	83.966	42.714	42.07	74.22	0.82	1.34e-02	5.66e-02	no	up
gene7168	665.00	689.00	970.00	316.00	280.00	319.00	36.409	43.620	51.319	21.320	27.075	29.718	44.19	25.85	-0.77	1.35e-02	5.67e-02	no	down
gene10851	75.00	64.00	86.00	27.00	27.00	22.00	5.425	5.380	6.007	2.419	3.462	2.730	5.63	2.87	-0.95	1.35e-02	5.67e-02	no	down
gene4060	1269.00	1041.00	1812.00	1555.00	1285.00	1583.00	536.236	562.053	734.159	905.471	1010.970	1287.081	618.73	1058.36	0.77	1.35e-02	5.67e-02	no	up
gene6652	546.00	470.00	1388.00	791.00	1913.00	646.00	42.636	42.733	104.671	76.723	264.826	86.585	66.11	143.64	1.12	1.35e-02	5.68e-02	no	up
gene2994	4.00	3.00	4.00	13.00	5.00	6.00	0.134	0.112	0.121	0.520	0.286	0.332	0.12	0.38	1.12	1.35e-02	5.68e-02	no	up
gene2433	89.00	60.00	110.00	23.00	38.00	19.00	25.541	21.324	30.319	8.779	19.952	10.095	26.09	12.98	-1.00	1.35e-02	5.68e-02	no	down
gene6964	998.00	844.00	973.00	1607.00	820.00	807.00	32.774	31.842	30.892	64.550	47.401	44.716	31.78	52.64	0.73	1.35e-02	5.68e-02	no	up
gene11046	423.00	346.00	323.00	641.00	324.00	347.00	11.724	11.003	8.654	21.696	15.792	16.197	10.35	18.00	0.79	1.35e-02	5.68e-02	no	up
gene8093	222.00	206.00	194.00	53.00	91.00	71.00	59.954	68.568	50.343	18.946	44.860	35.317	58.89	32.77	-0.84	1.35e-02	5.68e-02	no	down
gene6725	367.00	268.00	319.00	163.00	89.00	103.00	27.705	23.538	23.255	15.273	11.906	13.328	24.78	13.53	-0.87	1.36e-02	5.69e-02	no	down
gene8900	1214.00	1080.00	1528.00	433.00	565.00	502.00	204.333	217.483	247.742	93.340	170.959	150.057	224.66	137.10	-0.71	1.36e-02	5.69e-02	no	down
gene9226	117.13	127.06	149.18	153.33	155.20	149.56	17.398	22.445	21.353	28.969	41.311	39.160	20.40	36.29	0.83	1.36e-02	5.69e-02	no	up
gene6746	15.00	13.00	5.00	34.00	15.00	12.00	1.425	1.448	0.463	4.040	2.541	1.970	1.07	2.90	1.36	1.36e-02	5.72e-02	no	up
gene5569	1292.00	1105.00	1439.00	1661.00	1304.00	1133.00	64.381	63.581	69.301	101.832	114.691	95.877	66.00	104.37	0.66	1.37e-02	5.72e-02	no	up
gene5524	567.00	495.00	571.00	1521.00	676.00	247.00	16.409	16.439	15.979	53.792	34.423	12.043	16.26	34.41	1.08	1.37e-02	5.73e-02	no	up
gene8404	34.00	50.00	53.00	118.00	53.00	37.00	6.084	10.732	9.127	27.133	17.075	11.808	8.62	19.02	1.13	1.37e-02	5.75e-02	no	up
gene10011	5803.00	5125.00	4661.00	8578.00	4470.00	5153.00	64.159	64.692	49.860	115.197	86.719	95.374	58.91	99.44	0.75	1.38e-02	5.76e-02	no	up
gene608	891.78	810.48	1047.00	1429.92	1020.00	672.00	31.126	32.524	35.330	61.101	62.694	39.610	33.13	55.05	0.73	1.38e-02	5.78e-02	no	up
gene3072	2238.00	2014.00	1529.00	1006.00	640.00	664.00	96.131	99.691	63.485	53.039	48.472	48.313	84.86	50.04	-0.76	1.38e-02	5.78e-02	no	down
gene6775	950.00	833.00	976.00	2270.00	1030.00	494.00	24.311	24.435	24.150	70.892	46.342	21.271	24.29	47.33	0.96	1.39e-02	5.78e-02	no	up
gene1165	75.00	48.00	79.00	124.00	75.00	62.00	3.742	2.765	3.804	7.605	6.601	5.246	3.47	6.54	0.89	1.39e-02	5.78e-02	no	up
gene3215	564.00	444.00	521.00	907.00	505.00	392.00	15.314	13.824	13.675	30.062	24.111	17.921	14.25	24.32	0.77	1.39e-02	5.78e-02	no	up
gene8380	148.00	111.00	130.00	231.00	90.00	179.00	17.247	15.234	14.611	33.878	18.706	36.334	15.65	29.48	0.91	1.39e-02	5.78e-02	no	up
gene6039	269.00	204.00	303.00	439.00	208.00	275.00	3.813	3.307	4.156	7.569	5.181	6.541	3.79	6.44	0.75	1.39e-02	5.78e-02	no	up
gene6865	2113.00	1682.00	1758.00	2165.00	2053.00	1747.00	84.675	77.610	68.104	106.401	145.004	118.465	76.31	123.21	0.69	1.39e-02	5.78e-02	no	up
gene10895	4.00	10.00	15.00	20.00	15.00	14.00	0.214	0.626	0.785	1.335	1.432	1.285	0.55	1.35	1.15	1.39e-02	5.78e-02	no	up
gene1928	2582.00	2523.00	2489.00	1107.00	998.00	1024.00	119.008	134.129	110.880	62.696	81.139	80.044	120.45	74.28	-0.70	1.39e-02	5.78e-02	no	down
gene6382	328.00	295.00	398.00	167.00	116.00	102.00	17.835	18.541	20.910	11.188	11.134	9.431	19.21	10.63	-0.85	1.40e-02	5.79e-02	no	down
gene7166	907.00	836.00	647.00	998.00	1320.00	574.00	51.268	54.670	35.340	69.566	131.840	55.240	46.26	86.32	0.90	1.40e-02	5.79e-02	no	up
gene4507	2480.00	2283.00	2710.00	1151.00	986.00	947.00	87.775	92.900	92.727	49.877	61.462	56.620	91.18	55.88	-0.71	1.40e-02	5.79e-02	no	down
gene2868	4152.00	3895.00	3052.00	1672.00	1273.00	1483.00	32.872	35.167	23.375	16.061	17.673	19.634	29.97	17.70	-0.76	1.40e-02	5.79e-02	no	down
gene7527	205.00	179.00	235.00	113.00	44.00	56.00	9.790	9.864	10.837	6.629	3.711	4.539	10.21	5.00	-1.02	1.40e-02	5.81e-02	no	down
gene4677	457.00	422.00	442.00	954.00	342.00	383.00	8.668	9.154	8.110	22.036	11.396	12.193	8.60	15.40	0.83	1.41e-02	5.83e-02	no	up
gene4214	48.00	14.00	80.00	53.00	73.00	91.00	35.197	13.712	56.280	56.434	102.560	135.904	36.75	96.48	1.39	1.41e-02	5.83e-02	no	up
gene4030	879.00	775.00	784.00	1309.00	795.00	668.00	22.619	22.865	19.511	41.107	35.980	28.937	21.52	35.63	0.73	1.41e-02	5.85e-02	no	up
gene7187	1913.00	1838.00	2534.00	637.00	845.00	961.00	194.071	218.642	248.084	80.907	152.527	168.812	221.81	132.20	-0.75	1.42e-02	5.86e-02	no	down
gene1432	6.00	2.00	6.00	9.00	12.00	7.00	0.339	0.131	0.322	0.627	1.196	0.664	0.27	0.83	1.33	1.42e-02	5.87e-02	no	up
gene6511	4446.00	4137.00	6499.00	12225.00	3396.00	4687.00	80.497	85.680	113.808	269.450	107.990	142.424	94.63	175.65	0.89	1.42e-02	5.87e-02	no	up
gene2414	91.00	81.00	83.00	125.00	82.00	104.00	5.630	5.810	4.961	9.558	8.979	10.984	5.43	9.80	0.84	1.42e-02	5.87e-02	no	up
gene3669	146.00	120.00	166.00	252.00	110.00	171.00	5.701	5.389	6.269	12.057	7.572	11.294	5.82	10.30	0.81	1.42e-02	5.87e-02	no	up
gene2455	57.00	58.00	78.00	23.00	12.00	26.00	3.252	3.830	4.307	1.621	1.208	2.526	3.82	1.76	-1.08	1.42e-02	5.88e-02	no	down
gene1920	91.00	46.00	93.00	130.00	71.00	94.00	2.681	1.551	2.646	4.676	3.674	4.668	2.33	4.33	0.87	1.43e-02	5.88e-02	no	up
gene9986	782.00	649.00	814.00	391.00	258.00	246.00	22.752	21.670	22.903	13.902	13.201	12.065	22.49	13.10	-0.77	1.43e-02	5.88e-02	no	down
gene3773	1460.00	1350.00	1435.00	617.00	602.00	522.00	73.076	78.021	69.412	37.999	53.179	44.374	73.17	45.11	-0.70	1.44e-02	5.93e-02	no	down
gene424	16.00	12.00	18.00	28.00	21.00	17.00	0.989	0.859	1.077	2.141	2.304	1.798	0.98	2.09	1.02	1.44e-02	5.94e-02	no	up
gene4799	45.00	48.00	89.00	152.00	72.00	46.00	3.964	4.941	7.567	16.688	11.259	6.980	5.62	11.87	1.07	1.44e-02	5.94e-02	no	up
gene8523	3829.00	3485.00	2917.00	1434.00	1134.00	1522.00	45.790	47.590	33.750	20.836	23.800	30.478	41.78	24.80	-0.75	1.44e-02	5.94e-02	no	down
gene2390	1929.00	1877.00	1556.00	979.00	482.00	661.00	61.050	68.223	47.616	37.891	26.851	35.285	58.11	33.34	-0.80	1.45e-02	5.96e-02	no	down
gene2101	11.00	9.00	20.00	32.00	19.00	12.00	1.078	1.037	1.902	3.941	3.325	2.045	1.38	3.15	1.14	1.45e-02	5.96e-02	no	up
gene6081	7022.00	6574.00	5543.00	1915.00	2201.00	3125.00	173.804	186.501	132.686	57.831	95.785	130.134	162.05	92.90	-0.80	1.46e-02	6.00e-02	no	down
gene10431	165.00	140.00	193.00	67.00	68.00	41.00	22.057	22.156	24.875	11.341	16.253	9.603	23.15	12.48	-0.89	1.46e-02	6.00e-02	no	down
gene2451	92.00	73.00	71.00	13.00	28.00	31.00	28.926	28.629	21.433	5.482	16.178	18.210	26.01	13.02	-0.99	1.46e-02	6.01e-02	no	down
gene1631	668.00	495.00	702.00	242.00	244.00	245.00	37.389	32.047	37.966	16.697	24.124	23.338	36.01	21.26	-0.76	1.46e-02	6.01e-02	no	down
gene11113	1110.00	970.00	1259.00	252.00	487.00	477.00	200.155	210.030	218.621	58.432	158.168	153.450	210.08	121.45	-0.79	1.47e-02	6.02e-02	no	down
gene8887	2183.00	1982.00	1969.00	667.00	712.00	1032.00	100.621	105.370	87.716	37.775	57.887	80.665	97.16	57.76	-0.75	1.47e-02	6.03e-02	no	down
gene3547	650.00	537.00	941.00	908.00	579.00	864.00	23.518	22.342	32.915	40.238	36.902	52.820	26.72	42.96	0.68	1.47e-02	6.03e-02	no	up
gene10061	83.00	70.00	161.00	178.00	89.00	139.00	6.592	6.482	12.357	17.575	12.541	18.970	8.74	16.29	0.89	1.47e-02	6.03e-02	no	up
gene7806	882.00	715.00	761.00	351.00	334.00	259.00	104.389	99.738	86.881	52.313	70.516	53.420	96.39	58.84	-0.71	1.48e-02	6.05e-02	no	down
gene3481	18.00	15.00	17.00	30.00	16.00	27.00	2.432	2.401	2.214	5.142	3.873	6.402	2.34	5.10	1.09	1.49e-02	6.08e-02	no	up
gene9854	325.00	300.00	365.00	127.00	116.00	136.00	15.198	16.178	16.493	7.301	9.565	10.791	15.98	9.14	-0.80	1.49e-02	6.08e-02	no	down
gene6197	371.00	309.00	490.00	654.00	581.00	229.00	5.862	5.586	7.497	12.577	16.128	6.070	6.40	11.79	0.87	1.49e-02	6.10e-02	no	up
gene1978	6.00	3.00	12.00	23.00	13.00	5.00	2.833	1.831	5.434	15.139	11.495	4.603	3.52	10.67	1.57	1.49e-02	6.10e-02	no	up
gene9536	708.00	649.00	597.00	252.00	305.00	192.00	35.046	37.091	28.558	15.345	26.652	16.144	33.20	19.43	-0.77	1.50e-02	6.11e-02	no	down
gene9063	3441.00	3380.00	4002.00	4591.00	7443.00	2047.00	80.524	90.621	90.574	131.017	306.174	80.558	87.33	175.03	1.00	1.50e-02	6.11e-02	no	up
gene1577	595.00	492.00	623.00	972.00	441.00	556.00	15.242	14.450	15.436	30.385	19.864	23.969	15.08	24.84	0.72	1.50e-02	6.11e-02	no	up
gene7032	89.00	89.00	113.00	222.00	74.00	102.00	11.171	13.198	13.685	35.177	16.589	22.374	12.73	24.94	0.96	1.50e-02	6.11e-02	no	up
gene549	280.00	231.00	444.00	448.00	274.00	378.00	31.189	30.263	47.717	62.687	54.388	73.192	37.16	63.09	0.76	1.50e-02	6.11e-02	no	up
gene1950	138.00	135.00	214.00	253.00	143.00	182.00	22.725	26.564	33.951	53.290	42.307	53.152	28.11	49.52	0.81	1.50e-02	6.11e-02	no	up
gene5385	665.00	554.00	828.00	900.00	703.00	607.00	32.017	30.777	38.520	53.281	59.718	49.598	34.10	54.34	0.67	1.50e-02	6.11e-02	no	up
gene11156	178.00	188.00	214.00	277.00	210.00	182.00	7.109	8.640	8.261	13.562	14.783	12.300	8.00	13.59	0.76	1.50e-02	6.11e-02	no	up
gene9158	352.00	341.00	560.00	103.00	130.00	201.00	113.779	137.763	173.751	44.762	77.278	121.709	143.60	79.41	-0.85	1.50e-02	6.11e-02	no	down
gene5807	1189.00	1057.00	631.00	28.00	27.00	436.00	58.484	60.013	29.997	1.693	2.341	36.409	48.17	12.56	-1.93	1.51e-02	6.12e-02	no	down
gene3966	528.00	480.00	538.00	268.00	171.00	166.00	40.952	43.340	40.291	25.816	23.514	22.096	41.41	23.89	-0.79	1.51e-02	6.12e-02	no	down
gene5248	1584.00	1662.00	1477.00	360.00	628.00	746.00	119.587	145.982	107.680	33.726	84.016	96.573	122.96	70.08	-0.81	1.51e-02	6.12e-02	no	down
gene7979	471.00	471.00	598.00	109.00	179.00	247.00	42.137	49.234	51.651	12.156	28.445	38.090	47.85	25.64	-0.90	1.51e-02	6.12e-02	no	down
gene6829	10.00	5.00	11.00	2.00	2.00	0.00	0.935	0.551	0.996	0.233	0.336	0.000	0.84	0.20	-1.67	1.51e-02	6.12e-02	no	down
gene5654	139.00	176.00	254.00	36.00	84.00	59.00	56.711	91.490	99.378	20.173	63.703	46.151	83.21	42.93	-0.95	1.51e-02	6.12e-02	no	down
gene10186	827.00	720.00	1078.00	411.00	381.00	179.00	40.240	40.435	50.696	24.598	32.717	14.784	44.25	24.35	-0.86	1.51e-02	6.12e-02	no	down
gene5333	14.00	5.00	10.00	33.00	12.00	9.00	0.686	0.280	0.473	1.989	1.034	0.749	0.48	1.28	1.24	1.51e-02	6.12e-02	no	up
gene7700	447.00	317.00	269.00	125.00	130.00	127.00	62.698	52.755	36.376	22.242	32.642	31.302	49.78	28.55	-0.80	1.51e-02	6.12e-02	no	down
gene11133	425.00	400.00	817.00	625.00	835.00	455.00	17.274	18.728	32.100	31.164	59.830	31.302	23.31	40.94	0.81	1.52e-02	6.13e-02	no	up
gene2368	9031.00	8862.00	4797.00	1509.00	2755.00	3379.00	381.434	431.212	195.839	78.210	205.146	241.673	326.15	171.46	-0.93	1.52e-02	6.13e-02	no	down
gene5370	518.00	491.00	443.00	755.00	448.00	448.00	11.447	12.432	9.469	20.343	17.399	16.647	10.99	18.21	0.72	1.52e-02	6.13e-02	no	up
gene5406	28.00	42.00	29.00	12.00	8.00	9.00	1.684	2.924	1.680	0.887	0.847	0.921	2.05	0.88	-1.13	1.52e-02	6.13e-02	no	down
gene7710	341.00	309.00	435.00	559.00	328.00	344.00	13.710	14.310	16.915	27.572	23.252	23.413	15.10	24.83	0.71	1.52e-02	6.13e-02	no	up
gene3979	2163.00	1829.00	1754.00	2520.00	1828.00	1883.00	61.362	59.527	48.109	87.321	91.227	89.989	55.81	89.47	0.68	1.52e-02	6.13e-02	no	up
gene5225	3560.00	3150.00	3502.00	4931.00	4053.00	2550.00	63.143	63.907	60.084	106.463	126.261	75.901	62.21	103.81	0.74	1.53e-02	6.15e-02	no	up
gene9170	278.00	199.00	260.00	336.00	254.00	238.00	17.799	14.767	16.080	26.587	28.757	26.014	16.24	27.15	0.74	1.53e-02	6.15e-02	no	up
gene9511	2264.00	2031.00	2218.00	4661.00	2318.00	1352.00	31.874	32.673	30.208	79.778	57.277	31.902	31.48	57.45	0.87	1.53e-02	6.17e-02	no	up
gene9247	38.00	30.00	96.00	90.00	56.00	83.00	4.570	4.250	11.129	13.634	12.018	17.407	6.95	14.24	1.02	1.54e-02	6.18e-02	no	up
gene1359	489.00	447.00	263.00	783.00	655.00	228.00	16.988	17.850	8.835	33.305	40.078	13.382	14.16	29.49	1.05	1.54e-02	6.20e-02	no	up
gene10653	1439.00	1476.00	2038.00	598.00	592.00	778.00	51.981	61.320	71.173	26.461	37.674	47.489	62.02	36.72	-0.75	1.54e-02	6.20e-02	no	down
gene10854	1.00	1.00	11.00	13.00	4.00	15.00	0.053	0.056	0.543	0.815	0.361	1.295	0.24	0.81	1.42	1.56e-02	6.27e-02	no	up
gene6387	4.00	8.00	6.00	30.00	6.00	5.00	0.214	0.495	0.312	1.980	0.560	0.450	0.33	1.03	1.38	1.57e-02	6.30e-02	no	up
gene10328	1204.00	1255.00	1342.00	528.00	568.00	457.00	72.381	87.380	77.945	39.190	60.366	46.836	78.96	48.73	-0.70	1.57e-02	6.31e-02	no	down
gene3989	215.00	201.00	204.00	51.00	94.00	71.00	16.614	18.083	15.225	4.891	12.878	9.421	16.53	8.99	-0.87	1.57e-02	6.31e-02	no	down
gene9431	334.00	272.00	269.00	68.00	107.00	132.00	23.643	22.370	18.394	5.966	13.413	15.994	21.28	11.57	-0.87	1.58e-02	6.33e-02	no	down
gene8994	537.00	436.00	680.00	1106.00	444.00	458.00	16.810	15.673	20.578	42.326	24.460	24.173	17.89	30.69	0.77	1.58e-02	6.35e-02	no	up
gene11141	410.00	385.00	390.00	154.00	90.00	191.00	20.338	22.053	18.696	9.397	7.884	16.090	20.23	10.94	-0.88	1.58e-02	6.35e-02	no	down
gene8019	2099.00	1651.00	2899.00	4446.00	1403.00	2433.00	16.302	14.627	21.786	41.905	19.117	31.602	17.87	31.00	0.79	1.59e-02	6.36e-02	no	up
gene5453	1736.00	1315.00	1318.00	2529.00	1113.00	1419.00	19.376	16.757	14.229	34.281	21.795	26.506	16.65	27.66	0.73	1.59e-02	6.36e-02	no	up
gene9550	2549.00	2200.00	2973.00	5028.00	3437.00	1383.00	47.473	46.880	53.553	114.024	112.449	43.239	49.59	91.78	0.89	1.59e-02	6.37e-02	no	up
gene9182	723.00	699.00	847.00	220.00	327.00	325.00	73.673	83.532	83.298	28.074	59.294	57.359	80.25	47.66	-0.75	1.60e-02	6.39e-02	no	down
gene7813	6961.00	5704.00	8070.00	13098.00	4611.00	7445.00	36.240	33.841	40.653	82.671	42.083	64.746	37.19	63.39	0.77	1.60e-02	6.41e-02	no	up
gene8771	284.00	268.00	396.00	130.00	131.00	96.00	18.387	20.119	24.764	10.409	15.007	10.609	21.31	12.03	-0.82	1.61e-02	6.43e-02	no	down
gene2273	8.00	4.00	8.00	1.00	1.00	0.00	2.958	1.868	2.838	0.502	0.685	0.000	2.59	0.41	-2.40	1.62e-02	6.45e-02	no	down
gene7816	186.00	146.00	191.00	274.00	201.00	141.00	2.174	1.952	2.163	3.888	4.122	2.762	2.10	3.62	0.76	1.62e-02	6.48e-02	no	up
gene6060	127.00	70.00	82.00	37.00	25.00	32.00	5.497	3.493	3.431	1.962	1.905	2.344	4.12	2.06	-0.97	1.62e-02	6.48e-02	no	down
[truncated: 9,320 more rows]
