# Supplementary material for: Transcriptome analysis uncovers the key pathways and candidate genes related to the treatment of Echinococcus granulosus protoscoleces with the repurposed drug pyronaridine
Source: BMC Genomics. 2021 Jul 13;22:534. doi: 10.1186/s12864-021-07875-w (PMC8276484; doi:10.1186/s12864-021-07875-w)
Supplement: Supplementary file 6 — Additional file 6: Table S3 Enriched GO terms of DEGs [file 12864_2021_7875_MOESM6_ESM.xls]

id	enrichment	description	ratio_in_study	ratio_in_pop	p_uncorrected	p_bonferroni	type	diff_genes
GO:0005575	e	cellular_component	473/1321	3080/11319	4.69e-10	8.17e-07	cellular_component	gene10020;gene10028;gene10034;gene10079;gene10096;gene1010;gene10102;gene10132;gene10145;gene10148;gene10171;gene10213;gene10230;gene10247;gene10258;gene10368;gene10391;gene10628;gene10629;gene10631;gene10655;gene10683;gene10709;gene10724;gene10727;gene10739;gene10740;gene10760;gene10767;gene10775;gene10778;gene10779;gene10801;gene10819;gene10825;gene10826;gene10843;gene10861;gene10882;gene10893;…
GO:0003674	e	molecular_function	671/1321	4804/11319	6.77e-10	1.18e-06	molecular_function	gene10015;gene1002;gene10020;gene10028;gene10089;gene10096;gene1010;gene10102;gene10110;gene10145;gene10146;gene10147;gene10149;gene10187;gene10213;gene10230;gene10231;gene10232;gene10240;gene10258;gene1027;gene1028;gene10311;gene10353;gene10366;gene10368;gene10384;gene10391;gene10444;gene10449;gene10481;gene10482;gene10488;gene10498;gene10506;gene10509;gene10619;gene10622;gene10655;gene10683;gen…
GO:0008150	e	biological_process	625/1321	4546/11319	2.25e-08	3.92e-05	biological_process	gene10015;gene1002;gene10020;gene10028;gene10054;gene10089;gene10096;gene1010;gene10102;gene10132;gene10145;gene10149;gene10187;gene10230;gene10231;gene10232;gene10240;gene10247;gene10258;gene10311;gene10353;gene10366;gene10391;gene10444;gene10481;gene10482;gene10498;gene10506;gene10546;gene10619;gene10622;gene10628;gene10629;gene10631;gene10683;gene10690;gene10702;gene10724;gene10727;gene10733;g…
GO:0044464	e	cell part	320/1321	2132/11319	2.25e-07	0.000391	cellular_component	gene10028;gene10096;gene1010;gene10102;gene10132;gene10145;gene10213;gene10230;gene10368;gene10391;gene10628;gene10629;gene10631;gene10655;gene10683;gene10709;gene10760;gene10775;gene10779;gene10801;gene10819;gene10825;gene10826;gene10843;gene10861;gene10893;gene10923;gene10925;gene10981;gene11086;gene11148;gene11222;gene11233;gene11271;gene11272;gene11273;gene11304;gene1323;gene1329;gene1404;gen…
GO:0044424	e	intracellular part	272/1321	1815/11319	2.95e-06	0.00513	cellular_component	gene10028;gene10096;gene1010;gene10102;gene10132;gene10145;gene10213;gene10230;gene10368;gene10391;gene10628;gene10629;gene10631;gene10655;gene10683;gene10709;gene10760;gene10779;gene10801;gene10819;gene10861;gene10893;gene10923;gene10925;gene10981;gene11086;gene11148;gene11222;gene11233;gene11271;gene11272;gene11273;gene11304;gene1323;gene1329;gene1404;gene1410;gene1415;gene149;gene152;gene1571;…
GO:0005488	e	binding	427/1321	3068/11319	8.54e-06	0.0149	molecular_function	gene1002;gene10028;gene10089;gene10096;gene1010;gene10102;gene10110;gene10145;gene10146;gene10147;gene10187;gene10213;gene10230;gene10240;gene1027;gene1028;gene10311;gene10366;gene10368;gene10384;gene10391;gene10444;gene10449;gene10488;gene10498;gene10509;gene10655;gene10683;gene10685;gene10739;gene10740;gene10760;gene10761;gene10775;gene10779;gene10843;gene10893;gene10903;gene10923;gene10925;gen…
GO:0006950	e	response to stress	39/1321	161/11319	9.19e-06	0.016	biological_process	gene10187;gene10775;gene10817;gene11273;gene133;gene1583;gene1653;gene1654;gene2065;gene2604;gene317;gene3538;gene3575;gene3729;gene4039;gene4491;gene4570;gene4587;gene4655;gene5003;gene5006;gene5480;gene6074;gene6222;gene6371;gene6707;gene6879;gene6987;gene7162;gene7397;gene7477;gene754;gene819;gene8235;gene8293;gene8472;gene875;gene8985;gene9676
GO:0005891	e	voltage-gated calcium channel complex	7/1321	10/11319	2.53e-05	0.0441	cellular_component	gene10825;gene10826;gene2818;gene2819;gene3923;gene6832;gene9213
GO:0005245	e	voltage-gated calcium channel activity	7/1321	10/11319	2.53e-05	0.0441	molecular_function	gene10825;gene10826;gene2818;gene2819;gene3923;gene6832;gene9213
GO:0050896	e	response to stimulus	40/1321	176/11319	2.64e-05	0.0459	biological_process	gene10187;gene10775;gene10817;gene11273;gene133;gene1583;gene1653;gene1654;gene2065;gene2604;gene317;gene3538;gene3575;gene3729;gene4039;gene4491;gene4570;gene4587;gene4655;gene5003;gene5006;gene5480;gene6074;gene6222;gene6371;gene6707;gene6879;gene6987;gene7162;gene7397;gene7477;gene754;gene7913;gene819;gene8235;gene8293;gene8472;gene875;gene8985;gene9676
GO:0034704	e	calcium channel complex	7/1321	11/11319	6.26e-05	0.109	cellular_component	gene10825;gene10826;gene2818;gene2819;gene3923;gene6832;gene9213
GO:0043229	e	intracellular organelle	148/1321	953/11319	0.000177	0.308	cellular_component	gene10102;gene10132;gene10213;gene10230;gene10391;gene10683;gene10760;gene10779;gene10819;gene10923;gene10925;gene11086;gene11148;gene11222;gene11271;gene11272;gene11304;gene1323;gene1404;gene1415;gene149;gene1571;gene1748;gene1981;gene203;gene2096;gene2175;gene2186;gene2187;gene2257;gene2375;gene2466;gene2467;gene2470;gene251;gene2574;gene2577;gene2651;gene2753;gene2878;gene2899;gene2907;gene291…
GO:0043226	e	organelle	148/1321	957/11319	0.000224	0.389	cellular_component	gene10102;gene10132;gene10213;gene10230;gene10391;gene10683;gene10760;gene10779;gene10819;gene10923;gene10925;gene11086;gene11148;gene11222;gene11271;gene11272;gene11304;gene1323;gene1404;gene1415;gene149;gene1571;gene1748;gene1981;gene203;gene2096;gene2175;gene2186;gene2187;gene2257;gene2375;gene2466;gene2467;gene2470;gene251;gene2574;gene2577;gene2651;gene2753;gene2878;gene2899;gene2907;gene291…
GO:0097159	e	organic cyclic compound binding	286/1321	2037/11319	0.000336	0.585	molecular_function	gene1002;gene10028;gene10089;gene1010;gene10102;gene10145;gene10146;gene10187;gene10230;gene10368;gene10384;gene10391;gene10444;gene10449;gene10488;gene10498;gene10683;gene10685;gene10739;gene10740;gene10760;gene10761;gene10775;gene10779;gene10893;gene10923;gene10925;gene10943;gene10964;gene10975;gene11004;gene11062;gene11071;gene11100;gene11263;gene11268;gene11273;gene11285;gene11304;gene133;gen…
GO:1901363	e	heterocyclic compound binding	286/1321	2037/11319	0.000336	0.585	molecular_function	gene1002;gene10028;gene10089;gene1010;gene10102;gene10145;gene10146;gene10187;gene10230;gene10368;gene10384;gene10391;gene10444;gene10449;gene10488;gene10498;gene10683;gene10685;gene10739;gene10740;gene10760;gene10761;gene10775;gene10779;gene10893;gene10923;gene10925;gene10943;gene10964;gene10975;gene11004;gene11062;gene11071;gene11100;gene11263;gene11268;gene11273;gene11285;gene11304;gene133;gen…
GO:0004930	e	G-protein coupled receptor activity	19/1321	71/11319	0.000512	0.892	molecular_function	gene10258;gene10727;gene10767;gene10882;gene3092;gene3332;gene3421;gene3679;gene3681;gene4098;gene4378;gene4751;gene4752;gene4986;gene5192;gene5896;gene5988;gene6352;gene9124
GO:0006355	e	regulation of transcription, DNA-templated	85/1321	509/11319	0.000521	0.908	biological_process	gene10028;gene10230;gene10391;gene10760;gene10923;gene10925;gene11109;gene11233;gene11304;gene1410;gene1691;gene1925;gene2186;gene2187;gene2651;gene2753;gene2764;gene2878;gene3411;gene3712;gene4069;gene4147;gene4171;gene4537;gene4557;gene5133;gene5356;gene5448;gene5805;gene6173;gene6220;gene6590;gene6710;gene7005;gene7134;gene7376;gene7518;gene7720;gene8139;gene8362;gene8394;gene8442;gene8516;gen…
GO:0003676	e	nucleic acid binding	169/1321	1139/11319	0.000647	1	molecular_function	gene1002;gene10028;gene10089;gene1010;gene10102;gene10145;gene10146;gene10187;gene10230;gene10368;gene10384;gene10391;gene10444;gene10449;gene10488;gene10683;gene10760;gene10761;gene10923;gene10925;gene10943;gene11062;gene11071;gene11100;gene11263;gene11304;gene1404;gene1415;gene149;gene1691;gene1748;gene1940;gene1967;gene2186;gene2187;gene2248;gene2355;gene2359;gene2574;gene2577;gene2586;gene261…
GO:0043565	e	sequence-specific DNA binding	36/1321	177/11319	0.000827	1	molecular_function	gene10028;gene10230;gene10391;gene10923;gene10925;gene11304;gene1691;gene2186;gene2187;gene2651;gene2753;gene2878;gene3411;gene3508;gene3712;gene4147;gene4171;gene4557;gene5356;gene5448;gene5805;gene6220;gene6590;gene7005;gene7099;gene7134;gene7162;gene7376;gene7518;gene8139;gene8362;gene8442;gene8472;gene9021;gene9783;gene9865
GO:0032991	e	macromolecular complex	176/1321	1198/11319	0.000849	1	cellular_component	gene10028;gene10096;gene10102;gene10145;gene10230;gene10368;gene10391;gene10628;gene10629;gene10631;gene10683;gene10760;gene10779;gene10801;gene10819;gene10825;gene10826;gene10861;gene10923;gene10925;gene11126;gene11148;gene11222;gene11233;gene11273;gene11304;gene1229;gene1329;gene1410;gene149;gene152;gene1571;gene1691;gene1748;gene1830;gene1831;gene1835;gene1836;gene1839;gene1841;gene1925;gene19…
GO:0016021	e	integral component of membrane	135/1321	886/11319	0.000866	1	cellular_component	gene10034;gene10148;gene10171;gene10247;gene10258;gene10724;gene10727;gene10739;gene10740;gene10767;gene10778;gene10843;gene10882;gene11091;gene11108;gene1116;gene1117;gene11249;gene11263;gene11268;gene1168;gene1251;gene1345;gene152;gene1578;gene1729;gene2112;gene2287;gene2317;gene2375;gene2474;gene2499;gene2518;gene2705;gene277;gene278;gene3;gene3042;gene3092;gene3310;gene3332;gene3421;gene3666;…
GO:0031224	e	intrinsic component of membrane	135/1321	887/11319	0.000876	1	cellular_component	gene10034;gene10148;gene10171;gene10247;gene10258;gene10724;gene10727;gene10739;gene10740;gene10767;gene10778;gene10843;gene10882;gene11091;gene11108;gene1116;gene1117;gene11249;gene11263;gene11268;gene1168;gene1251;gene1345;gene152;gene1578;gene1729;gene2112;gene2287;gene2317;gene2375;gene2474;gene2499;gene2518;gene2705;gene277;gene278;gene3;gene3042;gene3092;gene3310;gene3332;gene3421;gene3666;…
GO:0043167	e	ion binding	278/1321	2007/11319	0.000974	1	molecular_function	gene1002;gene10096;gene1010;gene10110;gene10187;gene10240;gene1028;gene10311;gene10366;gene10384;gene10488;gene10498;gene10739;gene10740;gene10760;gene10775;gene10843;gene10893;gene10903;gene10943;gene10964;gene10975;gene11004;gene11014;gene11100;gene11263;gene11268;gene11273;gene11285;gene1251;gene133;gene1345;gene1404;gene1498;gene1571;gene1583;gene1603;gene1604;gene1620;gene1653;gene1654;gene1…
GO:0044425	e	membrane part	157/1321	1063/11319	0.0013	1	cellular_component	gene10034;gene10148;gene10171;gene10213;gene10247;gene10258;gene10724;gene10727;gene10739;gene10740;gene10767;gene10778;gene10825;gene10826;gene10843;gene10882;gene11091;gene11108;gene1116;gene1117;gene11249;gene11263;gene11268;gene11271;gene11272;gene1168;gene1251;gene1345;gene152;gene1578;gene1729;gene1830;gene1831;gene2112;gene2287;gene2317;gene2375;gene2474;gene2499;gene2518;gene2705;gene277;…
GO:0034765	e	regulation of ion transmembrane transport	9/1321	26/11319	0.00192	1	biological_process	gene10825;gene10826;gene2818;gene2819;gene3923;gene8326;gene8327;gene8328;gene9213
GO:0034762	e	regulation of transmembrane transport	9/1321	26/11319	0.00192	1	biological_process	gene10825;gene10826;gene2818;gene2819;gene3923;gene8326;gene8327;gene8328;gene9213
GO:0043169	e	cation binding	158/1321	1082/11319	0.00201	1	molecular_function	gene1002;gene10096;gene10110;gene10240;gene1028;gene10311;gene10366;gene10384;gene10488;gene10760;gene10843;gene10903;gene10943;gene11014;gene11100;gene11263;gene1251;gene1345;gene1498;gene1571;gene1620;gene1729;gene1741;gene1867;gene1868;gene1940;gene2094;gene2112;gene2122;gene2248;gene2338;gene2355;gene2518;gene2562;gene2577;gene2764;gene2878;gene2907;gene2916;gene3209;gene3223;gene3359;gene337…
GO:0004872	e	receptor activity	35/1321	181/11319	0.00227	1	molecular_function	gene10258;gene10727;gene10767;gene10882;gene2878;gene3092;gene3332;gene3421;gene3679;gene3681;gene4098;gene4217;gene4378;gene4557;gene4751;gene4752;gene4779;gene4780;gene4986;gene5037;gene5192;gene5710;gene5805;gene5896;gene5988;gene6153;gene6352;gene6590;gene6961;gene7005;gene8705;gene9124;gene9230;gene9292;gene9389
GO:0060089	e	molecular transducer activity	35/1321	181/11319	0.00227	1	molecular_function	gene10258;gene10727;gene10767;gene10882;gene2878;gene3092;gene3332;gene3421;gene3679;gene3681;gene4098;gene4217;gene4378;gene4557;gene4751;gene4752;gene4779;gene4780;gene4986;gene5037;gene5192;gene5710;gene5805;gene5896;gene5988;gene6153;gene6352;gene6590;gene6961;gene7005;gene8705;gene9124;gene9230;gene9292;gene9389
GO:0046872	e	metal ion binding	157/1321	1077/11319	0.00232	1	molecular_function	gene1002;gene10096;gene10110;gene10240;gene1028;gene10366;gene10384;gene10488;gene10760;gene10843;gene10903;gene10943;gene11014;gene11100;gene11263;gene1251;gene1345;gene1498;gene1571;gene1620;gene1729;gene1741;gene1867;gene1868;gene1940;gene2094;gene2112;gene2122;gene2248;gene2338;gene2355;gene2518;gene2562;gene2577;gene2764;gene2878;gene2907;gene2916;gene3209;gene3223;gene3359;gene3377;gene3395…
GO:0030529	e	intracellular ribonucleoprotein complex	62/1321	369/11319	0.00289	1	cellular_component	gene10096;gene10145;gene10368;gene10760;gene10779;gene10819;gene10861;gene11148;gene11222;gene1329;gene1571;gene1748;gene1981;gene203;gene2096;gene2148;gene2375;gene2470;gene2899;gene3266;gene3359;gene3444;gene3768;gene4175;gene4394;gene4469;gene4547;gene463;gene4637;gene464;gene4877;gene4948;gene5283;gene5494;gene5734;gene5995;gene6072;gene6116;gene6346;gene6668;gene6674;gene6689;gene7010;gene70…
GO:1990904	e	ribonucleoprotein complex	62/1321	369/11319	0.00289	1	cellular_component	gene10096;gene10145;gene10368;gene10760;gene10779;gene10819;gene10861;gene11148;gene11222;gene1329;gene1571;gene1748;gene1981;gene203;gene2096;gene2148;gene2375;gene2470;gene2899;gene3266;gene3359;gene3444;gene3768;gene4175;gene4394;gene4469;gene4547;gene463;gene4637;gene464;gene4877;gene4948;gene5283;gene5494;gene5734;gene5995;gene6072;gene6116;gene6346;gene6668;gene6674;gene6689;gene7010;gene70…
GO:0051049	e	regulation of transport	10/1321	33/11319	0.00335	1	biological_process	gene10825;gene10826;gene2818;gene2819;gene3923;gene7466;gene8326;gene8327;gene8328;gene9213
GO:0005634	e	nucleus	77/1321	482/11319	0.00367	1	cellular_component	gene10102;gene10132;gene10230;gene10391;gene10683;gene10923;gene10925;gene11086;gene11304;gene1404;gene149;gene2186;gene2187;gene2577;gene2651;gene2753;gene2878;gene2907;gene3047;gene3102;gene3411;gene3490;gene3500;gene3508;gene3516;gene3712;gene3720;gene4069;gene4147;gene4537;gene4557;gene5270;gene5288;gene5356;gene5448;gene5731;gene5805;gene6005;gene6220;gene6512;gene6590;gene662;gene668;gene67…
GO:0043227	e	membrane-bounded organelle	93/1321	600/11319	0.00395	1	cellular_component	gene10102;gene10132;gene10230;gene10391;gene10683;gene10923;gene10925;gene11086;gene11304;gene1404;gene149;gene2186;gene2187;gene2577;gene2651;gene2753;gene2878;gene2899;gene2907;gene2916;gene3047;gene3102;gene3209;gene3377;gene3411;gene3490;gene3500;gene3508;gene3516;gene3712;gene3720;gene4069;gene4147;gene4537;gene4557;gene458;gene4841;gene5270;gene5274;gene5288;gene5356;gene5448;gene5731;gene5…
GO:0034728	e	nucleosome organization	11/1321	39/11319	0.00396	1	biological_process	gene10102;gene10683;gene149;gene3047;gene3516;gene6512;gene662;gene668;gene8203;gene879;gene931
GO:0006334	e	nucleosome assembly	11/1321	39/11319	0.00396	1	biological_process	gene10102;gene10683;gene149;gene3047;gene3516;gene6512;gene662;gene668;gene8203;gene879;gene931
GO:0065004	e	protein-DNA complex assembly	11/1321	39/11319	0.00396	1	biological_process	gene10102;gene10683;gene149;gene3047;gene3516;gene6512;gene662;gene668;gene8203;gene879;gene931
GO:0071824	e	protein-DNA complex subunit organization	11/1321	39/11319	0.00396	1	biological_process	gene10102;gene10683;gene149;gene3047;gene3516;gene6512;gene662;gene668;gene8203;gene879;gene931
GO:0005262	e	calcium channel activity	7/1321	19/11319	0.0041	1	molecular_function	gene10825;gene10826;gene2818;gene2819;gene3923;gene6832;gene9213
GO:0065007	e	biological regulation	182/1321	1285/11319	0.00418	1	biological_process	gene10028;gene10054;gene10145;gene10230;gene10240;gene10258;gene10391;gene10727;gene10760;gene10767;gene10775;gene10779;gene10825;gene10826;gene10882;gene10923;gene10925;gene10975;gene11014;gene11047;gene11109;gene11126;gene11129;gene11233;gene11271;gene11272;gene11285;gene11304;gene1229;gene1395;gene1410;gene1691;gene1748;gene1830;gene1831;gene1925;gene1967;gene2016;gene2018;gene2186;gene2187;ge…
GO:0032879	e	regulation of localization	10/1321	34/11319	0.00426	1	biological_process	gene10825;gene10826;gene2818;gene2819;gene3923;gene7466;gene8326;gene8327;gene8328;gene9213
GO:0099600	e	transmembrane receptor activity	29/1321	148/11319	0.00435	1	molecular_function	gene10258;gene10727;gene10767;gene10882;gene3092;gene3332;gene3421;gene3679;gene3681;gene4098;gene4217;gene4378;gene4751;gene4752;gene4779;gene4780;gene4986;gene5037;gene5192;gene5710;gene5896;gene5988;gene6352;gene6961;gene8705;gene9124;gene9230;gene9292;gene9389
GO:0043231	e	intracellular membrane-bounded organelle	91/1321	587/11319	0.00442	1	cellular_component	gene10102;gene10132;gene10230;gene10391;gene10683;gene10923;gene10925;gene11086;gene11304;gene1404;gene149;gene2186;gene2187;gene2577;gene2651;gene2753;gene2878;gene2899;gene2907;gene2916;gene3047;gene3102;gene3209;gene3377;gene3411;gene3490;gene3500;gene3508;gene3516;gene3712;gene3720;gene4069;gene4147;gene4537;gene4557;gene458;gene4841;gene5270;gene5274;gene5288;gene5356;gene5448;gene5731;gene5…
GO:0003700	e	transcription factor activity, sequence-specific DNA binding	36/1321	194/11319	0.00452	1	molecular_function	gene10028;gene10230;gene10391;gene10923;gene10925;gene11304;gene1691;gene2186;gene2187;gene2651;gene2753;gene2878;gene3411;gene3712;gene4069;gene4147;gene4171;gene4557;gene5356;gene5448;gene5805;gene6220;gene6590;gene6710;gene7005;gene7134;gene7376;gene7518;gene8139;gene8362;gene8442;gene8516;gene8844;gene9021;gene9783;gene9865
GO:0001071	e	nucleic acid binding transcription factor activity	36/1321	194/11319	0.00452	1	molecular_function	gene10028;gene10230;gene10391;gene10923;gene10925;gene11304;gene1691;gene2186;gene2187;gene2651;gene2753;gene2878;gene3411;gene3712;gene4069;gene4147;gene4171;gene4557;gene5356;gene5448;gene5805;gene6220;gene6590;gene6710;gene7005;gene7134;gene7376;gene7518;gene8139;gene8362;gene8442;gene8516;gene8844;gene9021;gene9783;gene9865
GO:0032502	e	developmental process	17/1321	73/11319	0.00496	1	biological_process	gene10923;gene10925;gene11091;gene1867;gene1868;gene4217;gene5037;gene5995;gene7492;gene7720;gene7758;gene8065;gene8139;gene8500;gene9292;gene9603;gene9990
GO:0043269	e	regulation of ion transport	9/1321	30/11319	0.00571	1	biological_process	gene10825;gene10826;gene2818;gene2819;gene3923;gene8326;gene8327;gene8328;gene9213
GO:0045261	e	proton-transporting ATP synthase complex, catalytic core F(1)	3/1321	4/11319	0.00579	1	cellular_component	gene3664;gene6838;gene7525
GO:0005868	e	cytoplasmic dynein complex	3/1321	4/11319	0.00579	1	cellular_component	gene152;gene4843;gene5724
GO:0042813	e	Wnt-activated receptor activity	3/1321	4/11319	0.00579	1	molecular_function	gene4217;gene5037;gene9292
GO:0003677	e	DNA binding	77/1321	490/11319	0.00613	1	molecular_function	gene10028;gene1010;gene10102;gene10187;gene10230;gene10391;gene10449;gene10683;gene10923;gene10925;gene11304;gene1415;gene149;gene1691;gene2186;gene2187;gene2248;gene2574;gene2651;gene2753;gene2878;gene2968;gene333;gene3384;gene3411;gene3508;gene3516;gene3712;gene4006;gene4069;gene4147;gene4171;gene4335;gene4515;gene4537;gene4557;gene5132;gene5288;gene5356;gene5448;gene5740;gene5805;gene6220;gene…
GO:0000786	e	nucleosome	10/1321	36/11319	0.00665	1	cellular_component	gene10102;gene10683;gene149;gene3516;gene6512;gene662;gene668;gene8203;gene879;gene931
GO:0050789	e	regulation of biological process	166/1321	1177/11319	0.00719	1	biological_process	gene10028;gene10054;gene10145;gene10230;gene10240;gene10258;gene10391;gene10727;gene10760;gene10767;gene10775;gene10825;gene10826;gene10882;gene10923;gene10925;gene10975;gene11014;gene11047;gene11109;gene11126;gene11129;gene11233;gene11285;gene11304;gene1229;gene1395;gene1410;gene1691;gene1748;gene1830;gene1831;gene1925;gene1967;gene2016;gene2018;gene2186;gene2187;gene2651;gene2753;gene2764;gene2…
GO:0005856	e	cytoskeleton	16/1321	70/11319	0.00757	1	cellular_component	gene10213;gene11271;gene11272;gene1323;gene2175;gene2257;gene2466;gene2467;gene251;gene4973;gene5341;gene5515;gene8989;gene8990;gene9162;gene9164
GO:0038023	e	signaling receptor activity	30/1321	158/11319	0.00814	1	molecular_function	gene10258;gene10727;gene10767;gene10882;gene2878;gene3092;gene3332;gene3421;gene3679;gene3681;gene4098;gene4217;gene4378;gene4557;gene4751;gene4752;gene4986;gene5037;gene5192;gene5805;gene5896;gene5988;gene6352;gene6590;gene7005;gene8705;gene9124;gene9230;gene9292;gene9389
GO:0032993	e	protein-DNA complex	10/1321	37/11319	0.00818	1	cellular_component	gene10102;gene10683;gene149;gene3516;gene6512;gene662;gene668;gene8203;gene879;gene931
GO:0044767	e	single-organism developmental process	16/1321	71/11319	0.0083	1	biological_process	gene10923;gene10925;gene11091;gene1867;gene1868;gene4217;gene5037;gene5995;gene7492;gene7720;gene7758;gene8065;gene8139;gene9292;gene9603;gene9990
GO:0042558	e	pteridine-containing compound metabolic process	5/1321	12/11319	0.0084	1	biological_process	gene11268;gene1728;gene3038;gene3039;gene4532
GO:0006760	e	folic acid-containing compound metabolic process	5/1321	12/11319	0.0084	1	biological_process	gene11268;gene1728;gene3038;gene3039;gene4532
GO:0016226	e	iron-sulfur cluster assembly	4/1321	8/11319	0.00877	1	biological_process	gene2138;gene3377;gene6740;gene9430
GO:0031163	e	metallo-sulfur cluster assembly	4/1321	8/11319	0.00877	1	biological_process	gene2138;gene3377;gene6740;gene9430
GO:0005739	e	mitochondrion	10/1321	38/11319	0.00997	1	cellular_component	gene2899;gene2916;gene3377;gene4841;gene6072;gene6768;gene7102;gene7382;gene7699;gene9676
GO:0007186	e	G-protein coupled receptor signaling pathway	20/1321	98/11319	0.0109	1	biological_process	gene10258;gene10727;gene10767;gene10882;gene3092;gene3332;gene3421;gene3679;gene3681;gene4098;gene4378;gene4414;gene4751;gene4752;gene4986;gene5192;gene5896;gene5988;gene6352;gene9124
GO:0070838	e	divalent metal ion transport	8/1321	28/11319	0.0123	1	biological_process	gene10020;gene10825;gene10826;gene2818;gene2819;gene3923;gene6832;gene9213
GO:0072509	e	divalent inorganic cation transmembrane transporter activity	8/1321	28/11319	0.0123	1	molecular_function	gene10020;gene10825;gene10826;gene2818;gene2819;gene3923;gene6832;gene9213
GO:0072511	e	divalent inorganic cation transport	8/1321	28/11319	0.0123	1	biological_process	gene10020;gene10825;gene10826;gene2818;gene2819;gene3923;gene6832;gene9213
GO:0005544	e	calcium-dependent phospholipid binding	5/1321	13/11319	0.0124	1	molecular_function	gene10903;gene5263;gene5689;gene6088;gene7162
GO:0008028	e	monocarboxylic acid transmembrane transporter activity	3/1321	5/11319	0.0132	1	molecular_function	gene6156;gene6157;gene6158
GO:0015721	e	bile acid and bile salt transport	3/1321	5/11319	0.0132	1	biological_process	gene6156;gene6157;gene6158
GO:0015125	e	bile acid transmembrane transporter activity	3/1321	5/11319	0.0132	1	molecular_function	gene6156;gene6157;gene6158
GO:0008508	e	bile acid:sodium symporter activity	3/1321	5/11319	0.0132	1	molecular_function	gene6156;gene6157;gene6158
GO:1901618	e	organic hydroxy compound transmembrane transporter activity	3/1321	5/11319	0.0132	1	molecular_function	gene6156;gene6157;gene6158
GO:0051087	e	chaperone binding	3/1321	5/11319	0.0132	1	molecular_function	gene10509;gene10779;gene6787
GO:0004806	e	triglyceride lipase activity	2/1321	2/11319	0.0136	1	molecular_function	gene8558;gene9345
GO:0048856	e	anatomical structure development	14/1321	61/11319	0.0139	1	biological_process	gene10923;gene10925;gene11091;gene4217;gene5037;gene5995;gene7492;gene7720;gene7758;gene8065;gene8139;gene9292;gene9603;gene9990
GO:0043232	e	intracellular non-membrane-bounded organelle	61/1321	387/11319	0.0153	1	cellular_component	gene10213;gene10760;gene10779;gene10819;gene11148;gene11222;gene11271;gene11272;gene1323;gene1415;gene1571;gene1748;gene1981;gene203;gene2096;gene2175;gene2257;gene2375;gene2466;gene2467;gene2470;gene251;gene2574;gene2899;gene3444;gene4175;gene4469;gene463;gene4637;gene464;gene4948;gene4973;gene5132;gene5341;gene5515;gene564;gene6072;gene6116;gene6346;gene6668;gene6689;gene6854;gene7010;gene7062;…
GO:0043228	e	non-membrane-bounded organelle	61/1321	387/11319	0.0153	1	cellular_component	gene10213;gene10760;gene10779;gene10819;gene11148;gene11222;gene11271;gene11272;gene1323;gene1415;gene1571;gene1748;gene1981;gene203;gene2096;gene2175;gene2257;gene2375;gene2466;gene2467;gene2470;gene251;gene2574;gene2899;gene3444;gene4175;gene4469;gene463;gene4637;gene464;gene4948;gene4973;gene5132;gene5341;gene5515;gene564;gene6072;gene6116;gene6346;gene6668;gene6689;gene6854;gene7010;gene7062;…
GO:0022607	e	cellular component assembly	26/1321	139/11319	0.0157	1	biological_process	gene10102;gene10683;gene10893;gene149;gene1604;gene1748;gene2138;gene2638;gene2639;gene3047;gene3377;gene3516;gene4985;gene6044;gene6267;gene6512;gene662;gene668;gene6740;gene6787;gene7788;gene8203;gene8787;gene879;gene931;gene9430
GO:0005244	e	voltage-gated ion channel activity	11/1321	45/11319	0.0162	1	molecular_function	gene10825;gene10826;gene2818;gene2819;gene3923;gene6832;gene8326;gene8327;gene8328;gene9213;gene9301
GO:0022832	e	voltage-gated channel activity	11/1321	45/11319	0.0162	1	molecular_function	gene10825;gene10826;gene2818;gene2819;gene3923;gene6832;gene8326;gene8327;gene8328;gene9213;gene9301
GO:0005085	e	guanyl-nucleotide exchange factor activity	12/1321	52/11319	0.0163	1	molecular_function	gene11271;gene11272;gene2466;gene2467;gene2884;gene3031;gene5463;gene5891;gene7616;gene8246;gene8424;gene9076
GO:0005737	e	cytoplasm	36/1321	211/11319	0.0171	1	cellular_component	gene10213;gene10709;gene10893;gene11271;gene11272;gene1604;gene2257;gene2638;gene2639;gene2684;gene2764;gene2983;gene3811;gene4985;gene5331;gene5515;gene5640;gene5663;gene5789;gene5995;gene6044;gene6267;gene6332;gene6740;gene7892;gene8044;gene808;gene8235;gene8293;gene8472;gene8540;gene8897;gene9336;gene9567;gene9839;gene9882
GO:0034622	e	cellular macromolecular complex assembly	20/1321	100/11319	0.0174	1	biological_process	gene10102;gene10683;gene10893;gene149;gene1604;gene1748;gene2638;gene2639;gene3047;gene3516;gene4985;gene6044;gene6267;gene6512;gene662;gene668;gene8203;gene8787;gene879;gene931
GO:0072657	e	protein localization to membrane	5/1321	14/11319	0.0174	1	biological_process	gene10145;gene10981;gene4636;gene7382;gene7683
GO:0007275	e	multicellular organism development	11/1321	46/11319	0.018	1	biological_process	gene10923;gene10925;gene11091;gene4217;gene5037;gene7492;gene7720;gene8065;gene9292;gene9603;gene9990
GO:0009987	e	cellular process	354/1321	2734/11319	0.0183	1	biological_process	gene1002;gene10054;gene10089;gene10096;gene1010;gene10102;gene10187;gene10231;gene10232;gene10240;gene10258;gene10481;gene10482;gene10506;gene10619;gene10622;gene10628;gene10629;gene10631;gene10683;gene10727;gene10733;gene10760;gene10767;gene10775;gene10779;gene10819;gene10825;gene10882;gene10893;gene10964;gene10975;gene10981;gene11004;gene11014;gene11047;gene11071;gene1108;gene11086;gene11129;ge…
GO:0006144	e	purine nucleobase metabolic process	18/1321	89/11319	0.0188	1	biological_process	gene10240;gene1125;gene1204;gene1415;gene2574;gene3889;gene4503;gene4762;gene4919;gene5132;gene5331;gene7209;gene8243;gene8252;gene8320;gene8321;gene9288;gene957
GO:0019013	e	viral nucleocapsid	13/1321	57/11319	0.0197	1	cellular_component	gene10096;gene10368;gene10861;gene1329;gene3359;gene3768;gene4394;gene4547;gene5494;gene5734;gene6674;gene7497;gene7573
GO:0004888	e	transmembrane signaling receptor activity	25/1321	135/11319	0.0207	1	molecular_function	gene10258;gene10727;gene10767;gene10882;gene3092;gene3332;gene3421;gene3679;gene3681;gene4098;gene4217;gene4378;gene4751;gene4752;gene4986;gene5037;gene5192;gene5896;gene5988;gene6352;gene8705;gene9124;gene9230;gene9292;gene9389
GO:0007017	e	microtubule-based process	30/1321	169/11319	0.0209	1	biological_process	gene10628;gene10629;gene10631;gene10893;gene10981;gene152;gene1604;gene1835;gene1836;gene1839;gene1841;gene2111;gene2638;gene2639;gene4843;gene4985;gene5122;gene5124;gene5418;gene5561;gene5663;gene5724;gene5843;gene5845;gene6044;gene6267;gene7758;gene8458;gene9265;gene9486
GO:0044423	e	virion part	13/1321	58/11319	0.0209	1	cellular_component	gene10096;gene10368;gene10861;gene1329;gene3359;gene3768;gene4394;gene4547;gene5494;gene5734;gene6674;gene7497;gene7573
GO:0050794	e	regulation of cellular process	156/1321	1133/11319	0.0219	1	biological_process	gene10028;gene10054;gene10145;gene10230;gene10240;gene10258;gene10391;gene10727;gene10760;gene10767;gene10882;gene10923;gene10925;gene10975;gene11014;gene11047;gene11109;gene11126;gene11129;gene11233;gene11285;gene11304;gene1229;gene1395;gene1410;gene1691;gene1748;gene1830;gene1831;gene1925;gene1967;gene2016;gene2018;gene2186;gene2187;gene2651;gene2753;gene2764;gene2878;gene2884;gene2983;gene2986…
GO:0005200	e	structural constituent of cytoskeleton	8/1321	31/11319	0.0228	1	molecular_function	gene10893;gene1604;gene2638;gene2639;gene4973;gene4985;gene6044;gene6267
GO:0044815	e	DNA packaging complex	10/1321	41/11319	0.0232	1	cellular_component	gene10102;gene10683;gene149;gene3516;gene6512;gene662;gene668;gene8203;gene879;gene931
GO:0016298	e	lipase activity	3/1321	6/11319	0.0242	1	molecular_function	gene11014;gene8558;gene9345
GO:0015850	e	organic hydroxy compound transport	3/1321	6/11319	0.0242	1	biological_process	gene6156;gene6157;gene6158
GO:0015858	e	nucleoside transport	3/1321	6/11319	0.0242	1	biological_process	gene5689;gene7111;gene8035
GO:0005337	e	nucleoside transmembrane transporter activity	3/1321	6/11319	0.0242	1	molecular_function	gene5689;gene7111;gene8035
GO:0046933	e	proton-transporting ATP synthase activity, rotational mechanism	3/1321	6/11319	0.0242	1	molecular_function	gene3664;gene6838;gene7525
GO:1901642	e	nucleoside transmembrane transport	3/1321	6/11319	0.0242	1	biological_process	gene5689;gene7111;gene8035
GO:0016491	e	oxidoreductase activity	37/1321	221/11319	0.0255	1	molecular_function	gene10690;gene10702;gene11062;gene133;gene1459;gene1653;gene1654;gene1728;gene1915;gene1952;gene2684;gene313;gene317;gene3377;gene3477;gene3538;gene3575;gene3778;gene4236;gene4237;gene4238;gene4491;gene4916;gene4960;gene5003;gene5274;gene6071;gene6118;gene6254;gene6371;gene6838;gene7037;gene7978;gene8044;gene8784;gene9044;gene9301
GO:0051252	e	regulation of RNA metabolic process	53/1321	340/11319	0.0256	1	biological_process	gene10028;gene10230;gene10391;gene10760;gene10923;gene10925;gene11109;gene11233;gene11304;gene1410;gene1691;gene1925;gene2186;gene2187;gene2651;gene2753;gene2764;gene2878;gene3266;gene3411;gene3712;gene4069;gene4147;gene4171;gene4537;gene4557;gene5133;gene5356;gene5403;gene5448;gene5805;gene6173;gene6220;gene6590;gene6710;gene7005;gene7062;gene7134;gene7376;gene7518;gene7720;gene8139;gene8362;gen…
GO:0005089	e	Rho guanyl-nucleotide exchange factor activity	7/1321	26/11319	0.0259	1	molecular_function	gene11271;gene11272;gene2466;gene2467;gene3031;gene5891;gene8246
GO:0005088	e	Ras guanyl-nucleotide exchange factor activity	7/1321	26/11319	0.0259	1	molecular_function	gene11271;gene11272;gene2466;gene2467;gene3031;gene5891;gene8246
GO:0070588	e	calcium ion transmembrane transport	7/1321	26/11319	0.0259	1	biological_process	gene10825;gene10826;gene2818;gene2819;gene3923;gene6832;gene9213
GO:0032501	e	multicellular organismal process	13/1321	61/11319	0.0264	1	biological_process	gene10923;gene10925;gene11091;gene4217;gene5037;gene7492;gene7720;gene7758;gene8065;gene8139;gene9292;gene9603;gene9990
GO:0019219	e	regulation of nucleobase-containing compound metabolic process	54/1321	346/11319	0.0266	1	biological_process	gene10028;gene10230;gene10391;gene10760;gene10923;gene10925;gene11109;gene11233;gene11304;gene1410;gene1691;gene1925;gene2186;gene2187;gene2651;gene2753;gene2764;gene2878;gene3266;gene3411;gene3712;gene4069;gene4147;gene4171;gene4537;gene4557;gene5133;gene5356;gene5403;gene5448;gene5805;gene6173;gene6220;gene6590;gene6710;gene7005;gene7062;gene7134;gene7376;gene7397;gene7518;gene7720;gene8139;gen…
GO:1903506	e	regulation of nucleic acid-templated transcription	50/1321	319/11319	0.027	1	biological_process	gene10028;gene10230;gene10391;gene10760;gene10923;gene10925;gene11109;gene11233;gene11304;gene1410;gene1691;gene1925;gene2186;gene2187;gene2651;gene2753;gene2764;gene2878;gene3411;gene3712;gene4069;gene4147;gene4171;gene4537;gene4557;gene5133;gene5356;gene5448;gene5805;gene6173;gene6220;gene6590;gene6710;gene7005;gene7134;gene7376;gene7518;gene7720;gene8139;gene8362;gene8394;gene8442;gene8516;gen…
GO:2001141	e	regulation of RNA biosynthetic process	50/1321	319/11319	0.027	1	biological_process	gene10028;gene10230;gene10391;gene10760;gene10923;gene10925;gene11109;gene11233;gene11304;gene1410;gene1691;gene1925;gene2186;gene2187;gene2651;gene2753;gene2764;gene2878;gene3411;gene3712;gene4069;gene4147;gene4171;gene4537;gene4557;gene5133;gene5356;gene5448;gene5805;gene6173;gene6220;gene6590;gene6710;gene7005;gene7134;gene7376;gene7518;gene7720;gene8139;gene8362;gene8394;gene8442;gene8516;gen…
GO:0046983	e	protein dimerization activity	19/1321	100/11319	0.0279	1	molecular_function	gene10102;gene1027;gene10779;gene149;gene2138;gene2574;gene3508;gene3822;gene4537;gene5132;gene5974;gene662;gene668;gene6747;gene7099;gene7789;gene8203;gene879;gene931
GO:0065003	e	macromolecular complex assembly	22/1321	120/11319	0.0307	1	biological_process	gene10102;gene10683;gene10893;gene149;gene1604;gene1748;gene2638;gene2639;gene3047;gene3516;gene4985;gene6044;gene6267;gene6512;gene662;gene668;gene6787;gene7788;gene8203;gene8787;gene879;gene931
GO:0005667	e	transcription factor complex	35/1321	212/11319	0.0307	1	cellular_component	gene10028;gene10230;gene10391;gene10923;gene10925;gene11304;gene1691;gene2186;gene2187;gene2651;gene2753;gene2878;gene3411;gene3712;gene4069;gene4147;gene4171;gene4557;gene5356;gene5448;gene5805;gene6220;gene6590;gene6710;gene7005;gene7134;gene7376;gene7518;gene8139;gene8362;gene8442;gene8516;gene9021;gene9783;gene9865
GO:0042559	e	pteridine-containing compound biosynthetic process	4/1321	11/11319	0.0311	1	biological_process	gene11268;gene1728;gene3038;gene3039
GO:0009396	e	folic acid-containing compound biosynthetic process	4/1321	11/11319	0.0311	1	biological_process	gene11268;gene1728;gene3038;gene3039
GO:0005681	e	spliceosomal complex	4/1321	11/11319	0.0311	1	cellular_component	gene4877;gene5283;gene7497;gene8814
GO:0015085	e	calcium ion transmembrane transporter activity	7/1321	27/11319	0.0316	1	molecular_function	gene10825;gene10826;gene2818;gene2819;gene3923;gene6832;gene9213
GO:0006816	e	calcium ion transport	7/1321	27/11319	0.0316	1	biological_process	gene10825;gene10826;gene2818;gene2819;gene3923;gene6832;gene9213
GO:0043933	e	macromolecular complex subunit organization	22/1321	122/11319	0.0332	1	biological_process	gene10102;gene10683;gene10893;gene149;gene1604;gene1748;gene2638;gene2639;gene3047;gene3516;gene4985;gene6044;gene6267;gene6512;gene662;gene668;gene6787;gene7788;gene8203;gene8787;gene879;gene931
GO:0004871	e	signal transducer activity	33/1321	199/11319	0.0341	1	molecular_function	gene10258;gene10727;gene10767;gene10882;gene11014;gene11285;gene2878;gene3092;gene3332;gene3421;gene3679;gene3681;gene4098;gene4217;gene4378;gene4557;gene4751;gene4752;gene4986;gene5037;gene5192;gene5805;gene5896;gene5988;gene6352;gene6590;gene7005;gene8705;gene9124;gene9230;gene9292;gene9301;gene9389
GO:0007165	e	signal transduction	76/1321	521/11319	0.0361	1	biological_process	gene10054;gene10240;gene10258;gene10727;gene10767;gene10882;gene10975;gene11014;gene11047;gene11129;gene11285;gene1395;gene1830;gene1831;gene2016;gene2018;gene2878;gene2986;gene3092;gene3332;gene3421;gene3444;gene3679;gene3681;gene3788;gene3889;gene4098;gene4175;gene4177;gene4217;gene4378;gene4414;gene4503;gene4557;gene4751;gene4752;gene4762;gene4870;gene4871;gene4986;gene5037;gene5192;gene5341;g…
GO:0044707	e	single-multicellular organism process	12/1321	57/11319	0.0366	1	biological_process	gene10923;gene10925;gene11091;gene4217;gene5037;gene7492;gene7720;gene8065;gene8139;gene9292;gene9603;gene9990
GO:0004997	e	thyrotropin-releasing hormone receptor activity	2/1321	3/11319	0.0377	1	molecular_function	gene3679;gene3681
GO:0008285	e	negative regulation of cell proliferation	2/1321	3/11319	0.0377	1	biological_process	gene8989;gene8990
GO:0051205	e	protein insertion into membrane	2/1321	3/11319	0.0377	1	biological_process	gene4636;gene7683
GO:0000178	e	exosome (RNase complex)	2/1321	3/11319	0.0377	1	cellular_component	gene1967;gene4061
GO:0044038	e	cell wall macromolecule biosynthetic process	2/1321	3/11319	0.0377	1	biological_process	gene2518;gene9204
GO:1900247	e	regulation of cytoplasmic translational elongation	2/1321	3/11319	0.0377	1	biological_process	gene2983;gene8936
GO:0005415	e	nucleoside:sodium symporter activity	2/1321	3/11319	0.0377	1	molecular_function	gene5689;gene7111
GO:0017183	e	peptidyl-diphthamide biosynthetic process from peptidyl-histidine	2/1321	3/11319	0.0377	1	biological_process	gene2983;gene8936
GO:0017182	e	peptidyl-diphthamide metabolic process	2/1321	3/11319	0.0377	1	biological_process	gene2983;gene8936
GO:0009252	e	peptidoglycan biosynthetic process	2/1321	3/11319	0.0377	1	biological_process	gene2518;gene9204
GO:0016671	e	oxidoreductase activity, acting on a sulfur group of donors, disulfide as acceptor	2/1321	3/11319	0.0377	1	molecular_function	gene4491;gene5274
GO:1905354	e	exoribonuclease complex	2/1321	3/11319	0.0377	1	cellular_component	gene1967;gene4061
GO:0070589	e	cellular component macromolecule biosynthetic process	2/1321	3/11319	0.0377	1	biological_process	gene2518;gene9204
GO:0000270	e	peptidoglycan metabolic process	2/1321	3/11319	0.0377	1	biological_process	gene2518;gene9204
GO:0009071	e	serine family amino acid catabolic process	2/1321	3/11319	0.0377	1	biological_process	gene2847;gene8784
GO:0018202	e	peptidyl-histidine modification	2/1321	3/11319	0.0377	1	biological_process	gene2983;gene8936
GO:0004035	e	alkaline phosphatase activity	2/1321	3/11319	0.0377	1	molecular_function	gene3038;gene3039
GO:0008253	e	5'-nucleotidase activity	2/1321	3/11319	0.0377	1	molecular_function	gene6299;gene6303
GO:0008252	e	nucleotidase activity	2/1321	3/11319	0.0377	1	molecular_function	gene6299;gene6303
GO:0006546	e	glycine catabolic process	2/1321	3/11319	0.0377	1	biological_process	gene2847;gene8784
GO:2000765	e	regulation of cytoplasmic translation	2/1321	3/11319	0.0377	1	biological_process	gene2983;gene8936
GO:0055114	e	oxidation-reduction process	34/1321	208/11319	0.0383	1	biological_process	gene10690;gene10702;gene133;gene1459;gene1653;gene1654;gene1728;gene1915;gene1952;gene313;gene317;gene3377;gene3477;gene3538;gene3575;gene3778;gene4236;gene4237;gene4238;gene4491;gene4960;gene5003;gene5274;gene6071;gene6118;gene6254;gene6371;gene6838;gene7037;gene7978;gene8044;gene8784;gene9044;gene9301
GO:0015718	e	monocarboxylic acid transport	3/1321	7/11319	0.0387	1	biological_process	gene6156;gene6157;gene6158
GO:0015291	e	secondary active transmembrane transporter activity	12/1321	58/11319	0.0397	1	molecular_function	gene152;gene3310;gene5502;gene5689;gene6156;gene6157;gene6158;gene6981;gene7111;gene9250;gene9251;gene9600
GO:0020037	e	heme binding	5/1321	17/11319	0.0401	1	molecular_function	gene10685;gene3575;gene5003;gene5287;gene8579
GO:0046906	e	tetrapyrrole binding	5/1321	17/11319	0.0401	1	molecular_function	gene10685;gene3575;gene5003;gene5287;gene8579
GO:0009112	e	nucleobase metabolic process	19/1321	102/11319	0.0418	1	biological_process	gene10240;gene1125;gene1204;gene1415;gene2574;gene3889;gene4503;gene4762;gene4919;gene5132;gene5304;gene5331;gene7209;gene8243;gene8252;gene8320;gene8321;gene9288;gene957
GO:0045202	e	synapse	4/1321	12/11319	0.0424	1	cellular_component	gene4779;gene4780;gene5710;gene6961
GO:0015932	e	nucleobase-containing compound transmembrane transporter activity	4/1321	12/11319	0.0424	1	molecular_function	gene3310;gene5689;gene7111;gene8035
GO:0005509	e	calcium ion binding	39/1321	245/11319	0.0436	1	molecular_function	gene10096;gene10110;gene1028;gene10843;gene10903;gene11014;gene1345;gene1571;gene1741;gene1867;gene1868;gene3209;gene3533;gene3655;gene3923;gene4373;gene4622;gene5141;gene5263;gene5689;gene5961;gene6040;gene6088;gene6204;gene6205;gene6237;gene6577;gene6794;gene6797;gene6833;gene6949;gene7162;gene7254;gene8065;gene8217;gene8952;gene9214;gene9443;gene9665
