# Supplementary material for: Transcriptome analysis uncovers the key pathways and candidate genes related to the treatment of Echinococcus granulosus protoscoleces with the repurposed drug pyronaridine
Source: BMC Genomics. 2021 Jul 13;22:534. doi: 10.1186/s12864-021-07875-w (PMC8276484; doi:10.1186/s12864-021-07875-w)
Supplement: Supplementary file 7 — Additional file 7:Table S4 Enriched KEGG pathways of DEGs [file 12864_2021_7875_MOESM7_ESM.xls]

#Term	Database	ID	Input number	Background number	P-Value	Corrected P-Value	Input	Hyperlink	typeII	typeI
Spliceosome	KEGG PATHWAY	ko03040	44	157	0.000188647612663	0.0473505507785	gene3772|gene8814|gene6945|gene6396|gene10861|gene7396|gene5253|gene9189|gene7227|gene4547|gene4494|gene317|gene8500|gene7470|gene4877|gene5468|gene4039|gene10096|gene7497|gene6074|gene133|gene3538|gene2577|gene819|gene3638|gene6879|gene3490|gene6371|gene7573|gene875|gene7317|gene2065|gene2604|gene10368|gene10181|gene5006|gene7370|gene5283|gene6674|gene8518|gene1653|gene1654|gene10619|gene3500	http://www.genome.jp/kegg-bin/show_pathway?ko03040/K12863%09red/K11087%09red/K12861%09red/K12848%09red/K12733%09red/K12865%09red/K12868%09red/K12847%09red/K11088%09red/K12826%09red/K12883%09red/K12819%09red/K09567%09red/K12870%09red/K12859%09red/K12623%09red/K11092%09red/K11093%09red/K12896%09red/K12857%09red/K11098%09red/K12817%09red/K12837%09red/K12836%09red/K12831%09red/K12833%09red/K12872%09r…	Transcription	Genetic Information Processing
Antigen processing and presentation	KEGG PATHWAY	ko04612	19	52	0.00108799708808	0.136543634554	gene317|gene819|gene6879|gene5006|gene4039|gene3538|gene754|gene8239|gene6074|gene133|gene1653|gene6371|gene1654|gene3225|gene3209|gene3651|gene875|gene2065|gene2604	http://www.genome.jp/kegg-bin/show_pathway?ko04612/K01365%09red/K04079%09red/K08057%09red/K08062%09red/K03283%09red	Immune system	Organismal Systems
Legionellosis	KEGG PATHWAY	ko05134	16	49	0.00637741531876	0.503996358529	gene317|gene133|gene819|gene6879|gene5006|gene4039|gene6074|gene8293|gene1653|gene6371|gene1654|gene10089|gene875|gene3538|gene2065|gene2604	http://www.genome.jp/kegg-bin/show_pathway?ko05134/K04077%09red/K13525%09red/K03283%09red	Infectious diseases: Bacterial	Human Diseases
MAPK signaling pathway	KEGG PATHWAY	ko04010	31	126	0.00803181447855	0.503996358529	gene10825|gene4537|gene7659|gene3311|gene2818|gene2819|gene9213|gene317|gene9340|gene4039|gene1653|gene6074|gene133|gene3538|gene9924|gene819|gene6879|gene6832|gene875|gene6371|gene2065|gene2604|gene4177|gene5006|gene8513|gene8512|gene8659|gene9623|gene8423|gene1654|gene10789	http://www.genome.jp/kegg-bin/show_pathway?ko04010/K04850%09red/K04344%09red/K04853%09red/K04860%09red/K04863%09red/K04422%09red/K07860%09red/K02677%09red/K04405%09red/K04438%09red/K04378%09red/K04456%09red/K04393%09red/K04373%09red/K04458%09red/K03283%09red	Signal transduction	Environmental Information Processing
Influenza A	KEGG PATHWAY	ko05164	22	85	0.0147428886664	0.633330943174	gene2444|gene2257|gene7659|gene317|gene5547|gene4039|gene6074|gene133|gene6371|gene2604|gene819|gene6879|gene11081|gene4504|gene875|gene3538|gene2065|gene5515|gene5006|gene8659|gene1653|gene1654	http://www.genome.jp/kegg-bin/show_pathway?ko05164/K02677%09red/K05692%09red/K14298%09red/K04456%09red/K00787%09red/K01315%09red/K03283%09red	Infectious diseases: Viral	Human Diseases
Measles	KEGG PATHWAY	ko05162	16	55	0.0151393850958	0.633330943174	gene317|gene819|gene6879|gene5006|gene4039|gene8659|gene6074|gene133|gene1653|gene6371|gene6593|gene1654|gene875|gene3538|gene2065|gene2604	http://www.genome.jp/kegg-bin/show_pathway?ko05162/K04456%09red/K03097%09red/K03283%09red	Infectious diseases: Viral	Human Diseases
Toxoplasmosis	KEGG PATHWAY	ko05145	17	64	0.0246104902422	0.882461864399	gene317|gene819|gene6879|gene5006|gene4039|gene6371|gene8659|gene6074|gene133|gene1653|gene3852|gene1654|gene3538|gene875|gene6589|gene2065|gene2604	http://www.genome.jp/kegg-bin/show_pathway?ko05145/K06276%09red/K04456%09red/K05635%09red/K03283%09red	Infectious diseases: Parasitic	Human Diseases
Estrogen signaling pathway	KEGG PATHWAY	ko04915	19	78	0.0354089627653	0.9394132085	gene317|gene1654|gene819|gene6879|gene5006|gene4039|gene11014|gene8659|gene754|gene8079|gene6074|gene133|gene1653|gene6371|gene1741|gene875|gene3538|gene2065|gene2604	http://www.genome.jp/kegg-bin/show_pathway?ko04915/K04456%09red/K03283%09red/K06279%09red/K04079%09red/K05858%09red/K02183%09red	Endocrine system	Organismal Systems
Arrhythmogenic right ventricular cardiomyopathy (ARVC)	KEGG PATHWAY	ko05412	9	28	0.0387737313616	0.9394132085	gene10789|gene2257|gene1395|gene6832|gene4504|gene9213|gene2819|gene2818|gene5515	http://www.genome.jp/kegg-bin/show_pathway?ko05412/K04850%09red/K04853%09red/K04860%09red/K04863%09red/K05692%09red/K04491%09red	Cardiovascular diseases	Human Diseases
ABC transporters	KEGG PATHWAY	ko02010	7	19	0.0394635008561	0.9394132085	gene4021|gene4023|gene4022|gene10739|gene10740|gene8636|gene9902	http://www.genome.jp/kegg-bin/show_pathway?ko02010/K05681%09red/K05643%09red/K05674%09red/K05658%09red/K05641%09red	Membrane transport	Environmental Information Processing
Rap1 signaling pathway	KEGG PATHWAY	ko04015	22	96	0.0411695031614	0.9394132085	gene2257|gene2467|gene2466|gene11272|gene7659|gene1741|gene9389|gene9946|gene4973|gene4504|gene10975|gene6243|gene6242|gene6241|gene5515|gene9230|gene4177|gene11014|gene8659|gene9623|gene8423|gene8400	http://www.genome.jp/kegg-bin/show_pathway?ko04015/K02183%09red/K04237%09red/K05629%09red/K04527%09red/K07860%09red/K02677%09red/K05692%09red/K04438%09red/K04456%09red/K04393%09red/K05208%09red/K06271%09red/K06082%09red/K07834%09red/K05858%09red	Signal transduction	Environmental Information Processing
Neuroactive ligand-receptor interaction	KEGG PATHWAY	ko04080	13	51	0.0572901656527	0.994382809102	gene5988|gene2444|gene4779|gene4780|gene5710|gene3681|gene5896|gene3679|gene8400|gene5192|gene4378|gene9389|gene9946	http://www.genome.jp/kegg-bin/show_pathway?ko04080/K05196%09red/K05195%09red/K04233%09red/K05208%09red/K04237%09red/K05051%09red/K04282%09red/K04605%09red/K01315%09red/K04163%09red	Signaling molecules and interaction	Environmental Information Processing
Aldosterone synthesis and secretion	KEGG PATHWAY	ko04925	10	38	0.0769714489784	0.994382809102	gene10964|gene7659|gene9345|gene11014|gene4503|gene9297|gene9213|gene2819|gene2818|gene1741	http://www.genome.jp/kegg-bin/show_pathway?ko04925/K04850%09red/K04853%09red/K02677%09red/K13885%09red/K12323%09red/K08794%09red/K13806%09red/K05858%09red/K02183%09red	Endocrine system	Organismal Systems
Adherens junction	KEGG PATHWAY	ko04520	15	65	0.0782000057172	0.994382809102	gene10147|gene9230|gene4177|gene2257|gene2467|gene2466|gene11272|gene9623|gene4504|gene10231|gene6593|gene1395|gene8400|gene5515|gene9946	http://www.genome.jp/kegg-bin/show_pathway?ko04520/K04237%09red/K04527%09red/K07860%09red/K03097%09red/K05692%09red/K05695%09red/K05706%09red/K04393%09red/K04491%09red/K06082%09red	Cellular community - eukaryotes	Cellular Processes
Epstein-Barr virus infection	KEGG PATHWAY	ko05169	26	128	0.0794006228209	0.994382809102	gene9898|gene317|gene5132|gene4039|gene1653|gene7209|gene6074|gene133|gene6593|gene3538|gene8252|gene6296|gene2574|gene819|gene6879|gene4894|gene875|gene6371|gene2065|gene2604|gene5006|gene8659|gene8243|gene1654|gene10760|gene1415	http://www.genome.jp/kegg-bin/show_pathway?ko05169/K03007%09red/K03030%09red/K03097%09red/K01510%09red/K03124%09red/K04456%09red/K03016%09red/K03011%09red/K03025%09red/K03039%09red/K03009%09red/K03008%09red/K03283%09red	Infectious diseases: Viral	Human Diseases
Purine metabolism	KEGG PATHWAY	ko00230	22	105	0.0807332725976	0.994382809102	gene10149|gene7758|gene3889|gene1125|gene9898|gene5132|gene7209|gene6299|gene4919|gene9288|gene8252|gene2574|gene4503|gene957|gene10240|gene6303|gene8320|gene8321|gene4762|gene5331|gene8243|gene1415	http://www.genome.jp/kegg-bin/show_pathway?ko00230/K03783%09red/K03016%09red/K03025%09red/K00760%09red/K01510%09red/K01511%09red/K03007%09red/K12323%09red/K12322%09red/K03011%09red/K13755%09red/K00939%09red/K00873%09red/K01081%09red/K00940%09red/K18438%09red/K03008%09red/K03009%09red	Nucleotide metabolism	Metabolism
Systemic lupus erythematosus	KEGG PATHWAY	ko05322	10	39	0.0862057187971	0.994382809102	gene10861|gene4306|gene931|gene149|gene662|gene8203|gene879|gene7573|gene668|gene10102	http://www.genome.jp/kegg-bin/show_pathway?ko05322/K11087%09red/K11088%09red/K11251%09red/K03988%09red	Immune diseases	Human Diseases
Sulfur metabolism	KEGG PATHWAY	ko00920	4	10	0.0919793847664	0.994382809102	gene4238|gene313|gene4236|gene4237	http://www.genome.jp/kegg-bin/show_pathway?ko00920/K17218%09red	Energy metabolism	Metabolism
RNA degradation	KEGG PATHWAY	ko03018	12	51	0.0978557287911	0.994382809102	gene8810|gene10181|gene6688|gene9008|gene1967|gene4048|gene8293|gene6592|gene6945|gene6222|gene4061|gene6949	http://www.genome.jp/kegg-bin/show_pathway?ko03018/K03679%09red/K07573%09red/K04043%09red/K03678%09red/K01689%09red/K12620%09red/K12604%09red/K12623%09red/K12624%09red/K04077%09red/K11600%09red/K13126%09red	Folding, sorting and degradation	Genetic Information Processing
Glyoxylate and dicarboxylate metabolism	KEGG PATHWAY	ko00630	5	15	0.10077360844	0.994382809102	gene4532|gene9204|gene6071|gene2847|gene2684	http://www.genome.jp/kegg-bin/show_pathway?ko00630/K00025%09red/K00600%09red/K00049%09red/K02437%09red/K01915%09red	Carbohydrate metabolism	Metabolism
Notch signaling pathway	KEGG PATHWAY	ko04330	8	30	0.101927348971	0.994382809102	gene9603|gene9640|gene6000|gene7037|gene1868|gene1867|gene9339|gene8065	http://www.genome.jp/kegg-bin/show_pathway?ko04330/K06066%09red/K06052%09red/K04496%09red/K02599%09red/K06051%09red	Signal transduction	Environmental Information Processing
Serotonergic synapse	KEGG PATHWAY	ko04726	9	36	0.110814237203	0.994382809102	gene10825|gene11014|gene7659|gene8006|gene9213|gene2819|gene5192|gene2818|gene8405	http://www.genome.jp/kegg-bin/show_pathway?ko04726/K04850%09red/K04344%09red/K04853%09red/K04536%09red/K02677%09red/K04163%09red/K08155%09red/K05858%09red	Nervous system	Organismal Systems
Protein processing in endoplasmic reticulum	KEGG PATHWAY	ko04141	26	134	0.112324239968	0.994382809102	gene6806|gene8394|gene4039|gene317|gene4303|gene5274|gene4655|gene754|gene6074|gene133|gene462|gene3538|gene819|gene6879|gene3209|gene875|gene6371|gene2065|gene2604|gene10089|gene5006|gene4141|gene1653|gene10028|gene1654|gene2375	http://www.genome.jp/kegg-bin/show_pathway?ko04141/K13525%09red/K08057%09red/K09481%09red/K06689%09red/K10950%09red/K12668%09red/K04554%09red/K12275%09red/K09490%09red/K04079%09red/K09027%09red/K05546%09red/K03283%09red	Folding, sorting and degradation	Genetic Information Processing
Phototransduction - fly	KEGG PATHWAY	ko04745	8	31	0.114688967809	0.994382809102	gene9345|gene2257|gene11014|gene8217|gene4504|gene7659|gene1741|gene5515	http://www.genome.jp/kegg-bin/show_pathway?ko04745/K02677%09red/K05692%09red/K13807%09red/K13806%09red/K05858%09red/K02183%09red	Sensory system	Organismal Systems
Choline metabolism in cancer	KEGG PATHWAY	ko05231	12	53	0.117085928036	0.994382809102	gene4177|gene1908|gene4414|gene4661|gene8659|gene9178|gene3852|gene7659|gene10481|gene7313|gene10482|gene7643	http://www.genome.jp/kegg-bin/show_pathway?ko05231/K07860%09red/K02677%09red/K01115%09red/K06276%09red/K01080%09red/K04456%09red/K14156%09red/K00901%09red/K15377%09red/K08202%09red	Cancers: Overview	Human Diseases
GABAergic synapse	KEGG PATHWAY	ko04727	7	27	0.133048153198	0.994382809102	gene9204|gene10825|gene7659|gene8006|gene9213|gene2819|gene2818	http://www.genome.jp/kegg-bin/show_pathway?ko04727/K04850%09red/K04344%09red/K04853%09red/K04536%09red/K01915%09red/K02677%09red	Nervous system	Organismal Systems
Fat digestion and absorption	KEGG PATHWAY	ko04975	4	12	0.13664742276	0.994382809102	gene4023|gene4022|gene1908|gene9297	http://www.genome.jp/kegg-bin/show_pathway?ko04975/K01080%09red/K13885%09red/K05641%09red	Digestive system	Organismal Systems
Type II diabetes mellitus	KEGG PATHWAY	ko04930	6	22	0.136910235054	0.994382809102	gene9230|gene10825|gene8320|gene8321|gene5429|gene2819	http://www.genome.jp/kegg-bin/show_pathway?ko04930/K04850%09red/K00873%09red/K04344%09red/K04527%09red/K00844%09red	Endocrine and metabolic diseases	Human Diseases
Phagosome	KEGG PATHWAY	ko04145	16	80	0.156227532824	0.994382809102	gene5724|gene9297|gene10893|gene2257|gene6044|gene4141|gene6267|gene1604|gene4504|gene3225|gene4985|gene2638|gene3209|gene3651|gene3668|gene5515	http://www.genome.jp/kegg-bin/show_pathway?ko04145/K08057%09red/K09481%09red/K01365%09red/K05692%09red/K07374%09red/K13885%09red/K12182%09red/K10416%09red	Transport and catabolism	Cellular Processes
Cytosolic DNA-sensing pathway	KEGG PATHWAY	ko04623	4	13	0.16168643533	0.994382809102	gene8243|gene8252|gene7209|gene1415	http://www.genome.jp/kegg-bin/show_pathway?ko04623/K03007%09red/K03016%09red/K03025%09red/K03009%09red	Immune system	Organismal Systems
Phototransduction	KEGG PATHWAY	ko04744	4	13	0.16168643533	0.994382809102	gene8006|gene3889|gene4762|gene1741	http://www.genome.jp/kegg-bin/show_pathway?ko04744/K04536%09red/K12322%09red/K02183%09red	Sensory system	Organismal Systems
Tight junction	KEGG PATHWAY	ko04530	14	69	0.164905828395	0.994382809102	gene7913|gene2257|gene8659|gene9623|gene9878|gene4504|gene6593|gene7659|gene5515|gene8400|gene6243|gene6242|gene6241|gene9946	http://www.genome.jp/kegg-bin/show_pathway?ko04530/K04237%09red/K05629%09red/K02677%09red/K03097%09red/K05692%09red/K06103%09red/K06106%09red/K04456%09red/K04393%09red	Cellular community - eukaryotes	Cellular Processes
RNA polymerase	KEGG PATHWAY	ko03020	6	24	0.174397962115	0.994382809102	gene2574|gene5132|gene7209|gene8243|gene8252|gene1415	http://www.genome.jp/kegg-bin/show_pathway?ko03020/K03007%09red/K03016%09red/K03011%09red/K03025%09red/K03008%09red/K03009%09red	Transcription	Genetic Information Processing
Cocaine addiction	KEGG PATHWAY	ko05030	5	19	0.182191527819	0.994382809102	gene5988|gene11126|gene8405|gene9389|gene5991	http://www.genome.jp/kegg-bin/show_pathway?ko05030/K04605%09red/K08155%09red/K02090%09red/K05208%09red/K11716%09red	Substance dependence	Human Diseases
Protein export	KEGG PATHWAY	ko03060	5	19	0.182191527819	0.994382809102	gene4636|gene4655|gene10145|gene462|gene4141	http://www.genome.jp/kegg-bin/show_pathway?ko03060/K12275%09red/K09490%09red/K03217%09red/K09481%09red/K03109%09red	Folding, sorting and degradation	Genetic Information Processing
Renin secretion	KEGG PATHWAY	ko04924	7	30	0.183832748161	0.994382809102	gene2819|gene11014|gene4503|gene9213|gene957|gene2818|gene1741	http://www.genome.jp/kegg-bin/show_pathway?ko04924/K04850%09red/K04853%09red/K12323%09red/K05858%09red/K13755%09red/K02183%09red	Endocrine system	Organismal Systems
Terpenoid backbone biosynthesis	KEGG PATHWAY	ko00900	4	14	0.188225485625	0.994382809102	gene9567|gene5789|gene5547|gene8427	http://www.genome.jp/kegg-bin/show_pathway?ko00900/K00869%09red/K06013%09red/K13273%09red/K00787%09red	Metabolism of terpenoids and polyketides	Metabolism
NF-kappa B signaling pathway	KEGG PATHWAY	ko04064	4	14	0.188225485625	0.994382809102	gene9228|gene8898|gene6593|gene9229	http://www.genome.jp/kegg-bin/show_pathway?ko04064/K10577%09red/K03097%09red/K16072%09red	Signal transduction	Environmental Information Processing
Complement and coagulation cascades	KEGG PATHWAY	ko04610	3	9	0.189051502404	0.994382809102	gene2444|gene4306|gene9371	http://www.genome.jp/kegg-bin/show_pathway?ko04610/K03910%09red/K01315%09red/K03988%09red	Immune system	Organismal Systems
Two-component system	KEGG PATHWAY	ko02020	3	9	0.189051502404	0.994382809102	gene9204|gene3039|gene3038	http://www.genome.jp/kegg-bin/show_pathway?ko02020/K01077%09red/K01915%09red	Signal transduction	Environmental Information Processing
Dilated cardiomyopathy	KEGG PATHWAY	ko05414	8	36	0.190115731924	0.994382809102	gene10789|gene2257|gene6832|gene4504|gene9213|gene2819|gene2818|gene5515	http://www.genome.jp/kegg-bin/show_pathway?ko05414/K04850%09red/K05692%09red/K04860%09red/K04863%09red/K04853%09red	Cardiovascular diseases	Human Diseases
Hypertrophic cardiomyopathy (HCM)	KEGG PATHWAY	ko05410	8	36	0.190115731924	0.994382809102	gene10789|gene2257|gene6832|gene4504|gene9213|gene2819|gene2818|gene5515	http://www.genome.jp/kegg-bin/show_pathway?ko05410/K04850%09red/K05692%09red/K04860%09red/K04863%09red/K04853%09red	Cardiovascular diseases	Human Diseases
Alcoholism	KEGG PATHWAY	ko05034	14	73	0.212102731724	0.994382809102	gene4164|gene8203|gene931|gene2677|gene149|gene9389|gene662|gene8405|gene879|gene8006|gene668|gene8079|gene10102|gene1741	http://www.genome.jp/kegg-bin/show_pathway?ko05034/K11251%09red/K04536%09red/K05208%09red/K06269%09red/K11407%09red/K02183%09red/K08155%09red/K06279%09red	Substance dependence	Human Diseases
Primary immunodeficiency	KEGG PATHWAY	ko05340	2	5	0.220749692762	0.994382809102	gene9676|gene8239	http://www.genome.jp/kegg-bin/show_pathway?ko05340/K08062%09red/K03648%09red	Immune diseases	Human Diseases
Biosynthesis of unsaturated fatty acids	KEGG PATHWAY	ko01040	2	5	0.220749692762	0.994382809102	gene6899|gene1915	http://www.genome.jp/kegg-bin/show_pathway?ko01040/K10703%09red/K10251%09red	Lipid metabolism	Metabolism
Pyrimidine metabolism	KEGG PATHWAY	ko00240	14	74	0.224752077613	0.994382809102	gene2574|gene5132|gene6303|gene7209|gene5304|gene6299|gene8243|gene4919|gene9288|gene10149|gene1125|gene8252|gene1415|gene9898	http://www.genome.jp/kegg-bin/show_pathway?ko00240/K03783%09red/K01510%09red/K01511%09red/K03007%09red/K03016%09red/K03011%09red/K03025%09red/K00943%09red/K01081%09red/K00940%09red/K03008%09red/K03009%09red	Nucleotide metabolism	Metabolism
Alzheimer's disease	KEGG PATHWAY	ko05010	17	94	0.24279442382	0.994382809102	gene5098|gene7525|gene8684|gene11014|gene5991|gene3664|gene3778|gene6838|gene10554|gene1741|gene11126|gene3477|gene9213|gene2819|gene9044|gene2818|gene9389	http://www.genome.jp/kegg-bin/show_pathway?ko05010/K04850%09red/K04853%09red/K02132%09red/K03955%09red/K03946%09red/K05208%09red/K11351%09red/K03962%09red/K00134%09red/K02090%09red/K11716%09red/K03936%09red/K02133%09red/K02183%09red/K02134%09red/K05858%09red	Neurodegenerative diseases	Human Diseases
Folate biosynthesis	KEGG PATHWAY	ko00790	3	11	0.259931016397	0.994382809102	gene1728|gene3039|gene3038	http://www.genome.jp/kegg-bin/show_pathway?ko00790/K00287%09red/K01077%09red	Metabolism of cofactors and vitamins	Metabolism
Other glycan degradation	KEGG PATHWAY	ko00511	3	11	0.259931016397	0.994382809102	gene8446|gene10733|gene1625	http://www.genome.jp/kegg-bin/show_pathway?ko00511/K01444%09red/K01206%09red/K12373%09red	Glycan biosynthesis and metabolism	Metabolism
Fatty acid elongation	KEGG PATHWAY	ko00062	3	11	0.259931016397	0.994382809102	gene6899|gene1578|gene1915	http://www.genome.jp/kegg-bin/show_pathway?ko00062/K10703%09red/K10251%09red/K10247%09red	Lipid metabolism	Metabolism
Hippo signaling pathway	KEGG PATHWAY	ko04390	15	83	0.261230847578	0.994382809102	gene9946|gene4217|gene2257|gene8990|gene10147|gene2677|gene7492|gene4504|gene9292|gene1395|gene5515|gene7690|gene8400|gene5037|gene8989	http://www.genome.jp/kegg-bin/show_pathway?ko04390/K04237%09red/K00182%09red/K08791%09red/K05692%09red/K05706%09red/K16684%09red/K02432%09red/K04491%09red/K02842%09red/K06269%09red	Signal transduction	Environmental Information Processing
Shigellosis	KEGG PATHWAY	ko05131	8	40	0.261950020084	0.994382809102	gene2257|gene8423|gene9623|gene3490|gene4504|gene7913|gene5515|gene3500	http://www.genome.jp/kegg-bin/show_pathway?ko05131/K05692%09red/K04393%09red/K06106%09red/K04438%09red/K12836%09red	Infectious diseases: Bacterial	Human Diseases
Aminobenzoate degradation	KEGG PATHWAY	ko00627	2	6	0.27086730068	0.994382809102	gene3039|gene3038	http://www.genome.jp/kegg-bin/show_pathway?ko00627/K01077%09red	Xenobiotics biodegradation and metabolism	Metabolism
Drug metabolism - cytochrome P450	KEGG PATHWAY	ko00982	2	6	0.27086730068	0.994382809102	gene4090|gene2082	http://www.genome.jp/kegg-bin/show_pathway?ko00982/K00799%09red	Xenobiotics biodegradation and metabolism	Metabolism
Maturity onset diabetes of the young	KEGG PATHWAY	ko04950	2	6	0.27086730068	0.994382809102	gene5356|gene2651	http://www.genome.jp/kegg-bin/show_pathway?ko04950/K08035%09red/K08026%09red	Endocrine and metabolic diseases	Human Diseases
Insulin secretion	KEGG PATHWAY	ko04911	9	47	0.279057343345	0.994382809102	gene7466|gene9458|gene11014|gene8603|gene7659|gene2521|gene9213|gene2819|gene2818	http://www.genome.jp/kegg-bin/show_pathway?ko04911/K04850%09red/K04853%09red/K04979%09red/K02677%09red/K04560%09red/K07299%09red/K15297%09red/K05858%09red	Endocrine system	Organismal Systems
Cholinergic synapse	KEGG PATHWAY	ko04725	9	47	0.279057343345	0.994382809102	gene10825|gene11014|gene8659|gene7659|gene3846|gene8006|gene9213|gene2819|gene2818	http://www.genome.jp/kegg-bin/show_pathway?ko04725/K04850%09red/K04344%09red/K04853%09red/K04536%09red/K04456%09red/K02677%09red/K01049%09red/K05858%09red	Nervous system	Organismal Systems
Wnt signaling pathway	KEGG PATHWAY	ko04310	15	85	0.287793852548	0.994382809102	gene4177|gene5685|gene11091|gene4217|gene11014|gene9990|gene9292|gene7492|gene8192|gene6593|gene7659|gene1395|gene7037|gene9303|gene5037	http://www.genome.jp/kegg-bin/show_pathway?ko04310/K00182%09red/K04510%09red/K08957%09red/K00181%09red/K07860%09red/K02677%09red/K03097%09red/K04508%09red/K02176%09red/K02432%09red/K04491%09red/K02842%09red/K04496%09red/K05858%09red	Signal transduction	Environmental Information Processing
Nicotinate and nicotinamide metabolism	KEGG PATHWAY	ko00760	4	18	0.304549647071	0.994382809102	gene6303|gene1125|gene9288|gene6299	http://www.genome.jp/kegg-bin/show_pathway?ko00760/K01081%09red/K03783%09red	Metabolism of cofactors and vitamins	Metabolism
Pathogenic Escherichia coli infection	KEGG PATHWAY	ko05130	12	68	0.316969468947	0.994382809102	gene10893|gene2257|gene6044|gene4985|gene6267|gene1604|gene9623|gene4504|gene2638|gene7913|gene7659|gene5515	http://www.genome.jp/kegg-bin/show_pathway?ko05130/K04393%09red/K05692%09red/K07374%09red/K06106%09red/K02677%09red	Infectious diseases: Bacterial	Human Diseases
Glutamatergic synapse	KEGG PATHWAY	ko04724	12	68	0.316969468947	0.994382809102	gene5988|gene9204|gene10825|gene11014|gene4661|gene2125|gene6671|gene7659|gene6981|gene8006|gene2819|gene9389	http://www.genome.jp/kegg-bin/show_pathway?ko04724/K04850%09red/K04344%09red/K05613%09red/K02677%09red/K04536%09red/K05208%09red/K01115%09red/K04605%09red/K01915%09red/K15009%09red/K05858%09red	Nervous system	Organismal Systems
Retrograde endocannabinoid signaling	KEGG PATHWAY	ko04723	8	43	0.320319453437	0.994382809102	gene10825|gene9345|gene11014|gene7659|gene8006|gene9213|gene2819|gene2818	http://www.genome.jp/kegg-bin/show_pathway?ko04723/K04850%09red/K04344%09red/K04853%09red/K04536%09red/K02677%09red/K13806%09red/K05858%09red	Nervous system	Organismal Systems
Axon guidance	KEGG PATHWAY	ko04360	10	56	0.328255030475	0.994382809102	gene4177|gene9108|gene2948|gene7485|gene10658|gene5891|gene9099|gene5991|gene9623|gene9214	http://www.genome.jp/kegg-bin/show_pathway?ko04360/K05733%09red/K06753%09red/K06850%09red/K07860%09red/K04393%09red/K16351%09red/K02090%09red/K07525%09red/K07524%09red/K06838%09red	Development	Organismal Systems
Thyroid hormone signaling pathway	KEGG PATHWAY	ko04919	12	69	0.332780888861	0.994382809102	gene9603|gene7659|gene2257|gene11014|gene8603|gene8659|gene4504|gene3852|gene9640|gene1868|gene1867|gene5515	http://www.genome.jp/kegg-bin/show_pathway?ko04919/K02677%09red/K05692%09red/K02599%09red/K06276%09red/K04456%09red/K07299%09red/K05858%09red	Endocrine system	Organismal Systems
Cardiac muscle contraction	KEGG PATHWAY	ko04260	5	25	0.332879319497	0.994382809102	gene9213|gene2819|gene10789|gene6832|gene2818	http://www.genome.jp/kegg-bin/show_pathway?ko04260/K04850%09red/K04853%09red/K04860%09red/K04863%09red	Circulatory system	Organismal Systems
Cell adhesion molecules (CAMs)	KEGG PATHWAY	ko04514	2	8	0.36994431049	0.994382809102	gene10658|gene10231	http://www.genome.jp/kegg-bin/show_pathway?ko04514/K05695%09red/K16351%09red	Signaling molecules and interaction	Environmental Information Processing
Glycine, serine and threonine metabolism	KEGG PATHWAY	ko00260	3	14	0.370300074739	0.994382809102	gene4532|gene6071|gene2847	http://www.genome.jp/kegg-bin/show_pathway?ko00260/K00600%09red/K00049%09red/K02437%09red	Amino acid metabolism	Metabolism
Prion diseases	KEGG PATHWAY	ko05020	3	14	0.370300074739	0.994382809102	gene4655|gene6589|gene4306	http://www.genome.jp/kegg-bin/show_pathway?ko05020/K09490%09red/K05635%09red/K03988%09red	Neurodegenerative diseases	Human Diseases
Pyruvate metabolism	KEGG PATHWAY	ko00620	6	33	0.37697432817	0.994382809102	gene8044|gene8320|gene8321|gene6071|gene4916|gene2684	http://www.genome.jp/kegg-bin/show_pathway?ko00620/K00025%09red/K00873%09red/K00049%09red/K00029%09red/K00016%09red	Carbohydrate metabolism	Metabolism
Bile secretion	KEGG PATHWAY	ko04976	6	33	0.37697432817	0.994382809102	gene10739|gene9297|gene10740|gene8603|gene8636|gene5502	http://www.genome.jp/kegg-bin/show_pathway?ko04976/K13885%09red/K05681%09red/K12040%09red/K05658%09red/K07299%09red	Digestive system	Organismal Systems
Vasopressin-regulated water reabsorption	KEGG PATHWAY	ko04962	10	60	0.399595698565	0.994382809102	gene5845|gene1836|gene5124|gene1839|gene5122|gene1835|gene5843|gene4843|gene5724|gene1841	http://www.genome.jp/kegg-bin/show_pathway?ko04962/K10418%09red/K10416%09red	Excretory system	Organismal Systems
Vibrio cholerae infection	KEGG PATHWAY	ko05110	8	47	0.401114396473	0.994382809102	gene5731|gene2257|gene4141|gene4504|gene1776|gene7659|gene5274|gene5515	http://www.genome.jp/kegg-bin/show_pathway?ko05110/K10949%09red/K09481%09red/K10955%09red/K05692%09red/K10950%09red/K02677%09red	Infectious diseases: Bacterial	Human Diseases
Nicotine addiction	KEGG PATHWAY	ko05033	2	9	0.41754512356	0.994382809102	gene10825|gene9389	http://www.genome.jp/kegg-bin/show_pathway?ko05033/K04344%09red/K05208%09red	Substance dependence	Human Diseases
Taste transduction	KEGG PATHWAY	ko04742	2	9	0.41754512356	0.994382809102	gene8006|gene10825	http://www.genome.jp/kegg-bin/show_pathway?ko04742/K04344%09red/K04536%09red	Sensory system	Organismal Systems
Ribosome biogenesis in eukaryotes	KEGG PATHWAY	ko03008	10	61	0.417599111353	0.994382809102	gene1329|gene2669|gene5494|gene1356|gene3768|gene6593|gene10769|gene564|gene7831|gene4394	http://www.genome.jp/kegg-bin/show_pathway?ko03008/K14561%09red/K14565%09red/K14559%09red/K14555%09red/K03097%09red/K11129%09red/K14539%09red/K11131%09red/K14537%09red/K14568%09red	Translation	Genetic Information Processing
Proteoglycans in cancer	KEGG PATHWAY	ko05205	19	121	0.419387113653	0.994382809102	gene6988|gene4217|gene10213|gene3822|gene2257|gene8659|gene2677|gene10054|gene9623|gene9292|gene4504|gene3852|gene7659|gene7913|gene3651|gene7492|gene3225|gene5037|gene5515	http://www.genome.jp/kegg-bin/show_pathway?ko05205/K00182%09red/K01365%09red/K02677%09red/K09108%09red/K05692%09red/K06106%09red/K06276%09red/K04456%09red/K04393%09red/K10380%09red/K02432%09red/K06497%09red/K02842%09red/K06269%09red/K05762%09red	Cancers: Overview	Human Diseases
mTOR signaling pathway	KEGG PATHWAY	ko04150	6	35	0.424807737465	0.994382809102	gene2539|gene9340|gene5266|gene8659|gene3852|gene7659	http://www.genome.jp/kegg-bin/show_pathway?ko04150/K02677%09red/K06276%09red/K04456%09red/K07298%09red/K04373%09red/K08266%09red	Signal transduction	Environmental Information Processing
Amphetamine addiction	KEGG PATHWAY	ko05031	7	42	0.434165289282	0.994382809102	gene7466|gene2677|gene9389|gene8405|gene7659|gene2819|gene1741	http://www.genome.jp/kegg-bin/show_pathway?ko05031/K04850%09red/K02677%09red/K05208%09red/K06269%09red/K04560%09red/K08155%09red/K02183%09red	Substance dependence	Human Diseases
Oxytocin signaling pathway	KEGG PATHWAY	ko04921	14	89	0.439757964552	0.994382809102	gene10789|gene10964|gene2257|gene11014|gene6832|gene2677|gene4504|gene4503|gene7659|gene9213|gene2819|gene2818|gene1741|gene5515	http://www.genome.jp/kegg-bin/show_pathway?ko04921/K04850%09red/K04853%09red/K04860%09red/K04863%09red/K02677%09red/K05692%09red/K12323%09red/K08794%09red/K05858%09red/K06269%09red/K02183%09red	Endocrine system	Organismal Systems
Calcium signaling pathway	KEGG PATHWAY	ko04020	12	76	0.446259001419	0.994382809102	gene957|gene10825|gene11014|gene3681|gene9389|gene7659|gene3679|gene9213|gene2819|gene5192|gene2818|gene1741	http://www.genome.jp/kegg-bin/show_pathway?ko04020/K04850%09red/K04344%09red/K04853%09red/K02677%09red/K05208%09red/K04163%09red/K04282%09red/K05858%09red/K13755%09red/K02183%09red	Signal transduction	Environmental Information Processing
Bacterial invasion of epithelial cells	KEGG PATHWAY	ko05100	7	43	0.455916277427	0.994382809102	gene2257|gene8423|gene8079|gene4504|gene7913|gene9623|gene5515	http://www.genome.jp/kegg-bin/show_pathway?ko05100/K05692%09red/K04393%09red/K06106%09red/K04438%09red/K06279%09red	Infectious diseases: Bacterial	Human Diseases
Viral myocarditis	KEGG PATHWAY	ko05416	4	23	0.456106077725	0.994382809102	gene4504|gene5515|gene4177|gene2257	http://www.genome.jp/kegg-bin/show_pathway?ko05416/K07860%09red/K05692%09red	Cardiovascular diseases	Human Diseases
Metabolism of xenobiotics by cytochrome P450	KEGG PATHWAY	ko00980	2	10	0.463243847791	0.994382809102	gene4090|gene2082	http://www.genome.jp/kegg-bin/show_pathway?ko00980/K00799%09red	Xenobiotics biodegradation and metabolism	Metabolism
African trypanosomiasis	KEGG PATHWAY	ko05143	2	10	0.463243847791	0.994382809102	gene11014|gene7659	http://www.genome.jp/kegg-bin/show_pathway?ko05143/K02677%09red/K05858%09red	Infectious diseases: Parasitic	Human Diseases
Basal cell carcinoma	KEGG PATHWAY	ko05217	5	30	0.465255450087	0.994382809102	gene4217|gene9292|gene1395|gene5037|gene7492	http://www.genome.jp/kegg-bin/show_pathway?ko05217/K04491%09red/K02842%09red/K00182%09red/K02432%09red	Cancers: Specific types	Human Diseases
TNF signaling pathway	KEGG PATHWAY	ko04668	5	30	0.465255450087	0.994382809102	gene8659|gene6243|gene6242|gene6241|gene4884	http://www.genome.jp/kegg-bin/show_pathway?ko04668/K15637%09red/K04456%09red/K05629%09red	Signal transduction	Environmental Information Processing
MicroRNAs in cancer	KEGG PATHWAY	ko05206	12	78	0.478726901495	0.994382809102	gene9603|gene8898|gene10740|gene10739|gene10213|gene8079|gene8423|gene3600|gene9640|gene1868|gene1867|gene7659	http://www.genome.jp/kegg-bin/show_pathway?ko05206/K02599%09red/K10577%09red/K04438%09red/K11459%09red/K05658%09red/K02677%09red/K05762%09red/K06279%09red	Cancers: Overview	Human Diseases
GnRH signaling pathway	KEGG PATHWAY	ko04912	8	51	0.481976820135	0.994382809102	gene11014|gene4661|gene9623|gene7659|gene9213|gene2819|gene2818|gene1741	http://www.genome.jp/kegg-bin/show_pathway?ko04912/K04850%09red/K04853%09red/K02677%09red/K01115%09red/K04393%09red/K05858%09red/K02183%09red	Endocrine system	Organismal Systems
Hippo signaling pathway - fly	KEGG PATHWAY	ko04391	8	51	0.481976820135	0.994382809102	gene7690|gene8989|gene2257|gene8990|gene4504|gene8400|gene5515|gene9946	http://www.genome.jp/kegg-bin/show_pathway?ko04391/K04237%09red/K05692%09red/K08791%09red/K16684%09red	Signal transduction	Environmental Information Processing
Glycerophospholipid metabolism	KEGG PATHWAY	ko00564	8	51	0.481976820135	0.994382809102	gene7830|gene1908|gene4414|gene4661|gene10481|gene2173|gene3846|gene10482	http://www.genome.jp/kegg-bin/show_pathway?ko00564/K01115%09red/K15728%09red/K14156%09red/K00901%09red/K01080%09red/K13506%09red/K01049%09red	Lipid metabolism	Metabolism
Regulation of lipolysis in adipocytes	KEGG PATHWAY	ko04923	4	24	0.485394153241	0.994382809102	gene6406|gene9230|gene4503|gene8659	http://www.genome.jp/kegg-bin/show_pathway?ko04923/K08753%09red/K04456%09red/K12323%09red/K04527%09red	Endocrine system	Organismal Systems
Chronic myeloid leukemia	KEGG PATHWAY	ko05220	5	31	0.49099443233	0.994382809102	gene8423|gene8659|gene7037|gene9236|gene8079	http://www.genome.jp/kegg-bin/show_pathway?ko05220/K04456%09red/K08878%09red/K04496%09red/K04438%09red/K06279%09red	Cancers: Specific types	Human Diseases
Ras signaling pathway	KEGG PATHWAY	ko04014	14	93	0.499545326781	0.994382809102	gene9230|gene4177|gene7659|gene5192|gene4661|gene8659|gene8079|gene10975|gene9389|gene9099|gene8006|gene9623|gene2298|gene1741	http://www.genome.jp/kegg-bin/show_pathway?ko04014/K02677%09red/K05733%09red/K04163%09red/K07834%09red/K04527%09red/K07860%09red/K04536%09red/K05208%09red/K01115%09red/K04456%09red/K04393%09red/K19613%09red/K06279%09red/K02183%09red	Signal transduction	Environmental Information Processing
Peroxisome	KEGG PATHWAY	ko04146	2	11	0.506753387199	0.994382809102	gene9567|gene5789	http://www.genome.jp/kegg-bin/show_pathway?ko04146/K00869%09red/K13273%09red	Transport and catabolism	Cellular Processes
Dorso-ventral axis formation	KEGG PATHWAY	ko04320	4	25	0.51402269617	0.994382809102	gene9603|gene1868|gene9640|gene1867	http://www.genome.jp/kegg-bin/show_pathway?ko04320/K02599%09red	Development	Organismal Systems
Pancreatic cancer	KEGG PATHWAY	ko05212	4	25	0.51402269617	0.994382809102	gene4177|gene8659|gene10975|gene9623	http://www.genome.jp/kegg-bin/show_pathway?ko05212/K07860%09red/K04456%09red/K04393%09red/K07834%09red	Cancers: Specific types	Human Diseases
mRNA surveillance pathway	KEGG PATHWAY	ko03015	10	67	0.52420252634	0.994382809102	gene6196|gene6688|gene8918|gene2677|gene3195|gene5995|gene9699|gene9069|gene10761|gene3638	http://www.genome.jp/kegg-bin/show_pathway?ko03015/K06269%09red/K14327%09red/K12883%09red/K00565%09red/K14409%09red/K14411%09red/K13126%09red/K14324%09red	Translation	Genetic Information Processing
Endocytosis	KEGG PATHWAY	ko04144	23	157	0.526087612175	0.994382809102	gene3668|gene317|gene6214|gene4039|gene6074|gene133|gene6371|gene9946|gene819|gene6879|gene2806|gene875|gene899|gene3538|gene2065|gene2604|gene5006|gene4661|gene1598|gene9623|gene1653|gene1654|gene8400	http://www.genome.jp/kegg-bin/show_pathway?ko04144/K04237%09red/K11247%09red/K12189%09red/K12198%09red/K01115%09red/K12182%09red/K04393%09red/K19476%09red/K03283%09red	Transport and catabolism	Cellular Processes
Morphine addiction	KEGG PATHWAY	ko05032	5	33	0.5409950365	0.994382809102	gene8006|gene957|gene10240|gene7659|gene10825	http://www.genome.jp/kegg-bin/show_pathway?ko05032/K04344%09red/K04536%09red/K18438%09red/K13755%09red/K02677%09red	Substance dependence	Human Diseases
Chemokine signaling pathway	KEGG PATHWAY	ko04062	9	61	0.541046110059	0.994382809102	gene9946|gene4177|gene11014|gene8659|gene8079|gene8423|gene8006|gene8400|gene9623	http://www.genome.jp/kegg-bin/show_pathway?ko04062/K04237%09red/K07860%09red/K04536%09red/K04438%09red/K04456%09red/K04393%09red/K05858%09red/K06279%09red	Immune system	Organismal Systems
Parkinson's disease	KEGG PATHWAY	ko05012	10	68	0.541428636537	0.994382809102	gene4303|gene7525|gene8684|gene3778|gene6838|gene5098|gene10554|gene3477|gene3664|gene8405	http://www.genome.jp/kegg-bin/show_pathway?ko05012/K03962%09red/K03955%09red/K03946%09red/K04554%09red/K11351%09red/K03936%09red/K02133%09red/K02132%09red/K08155%09red/K02134%09red	Neurodegenerative diseases	Human Diseases
Homologous recombination	KEGG PATHWAY	ko03440	3	19	0.54379084403	0.994382809102	gene11273|gene4515|gene3384	http://www.genome.jp/kegg-bin/show_pathway?ko03440/K10866%09red/K10877%09red/K10875%09red	Replication and repair	Genetic Information Processing
Chemical carcinogenesis	KEGG PATHWAY	ko05204	2	12	0.547890449	0.994382809102	gene4090|gene2082	http://www.genome.jp/kegg-bin/show_pathway?ko05204/K00799%09red	Cancers: Overview	Human Diseases
Carbohydrate digestion and absorption	KEGG PATHWAY	ko04973	2	12	0.547890449	0.994382809102	gene5429|gene8659	http://www.genome.jp/kegg-bin/show_pathway?ko04973/K04456%09red/K00844%09red	Digestive system	Organismal Systems
Arginine biosynthesis	KEGG PATHWAY	ko00220	2	12	0.547890449	0.994382809102	gene4678|gene9204	http://www.genome.jp/kegg-bin/show_pathway?ko00220/K01476%09red/K01915%09red	Amino acid metabolism	Metabolism
Ascorbate and aldarate metabolism	KEGG PATHWAY	ko00053	1	5	0.55826856716	0.994382809102	gene4960	http://www.genome.jp/kegg-bin/show_pathway?ko00053/K00012%09red	Carbohydrate metabolism	Metabolism
Adrenergic signaling in cardiomyocytes	KEGG PATHWAY	ko04261	10	69	0.558423133308	0.994382809102	gene10789|gene11014|gene8659|gene2677|gene6832|gene7659|gene9213|gene2819|gene2818|gene1741	http://www.genome.jp/kegg-bin/show_pathway?ko04261/K04850%09red/K04853%09red/K04860%09red/K04863%09red/K02677%09red/K04456%09red/K05858%09red/K06269%09red/K02183%09red	Circulatory system	Organismal Systems
p53 signaling pathway	KEGG PATHWAY	ko04115	3	20	0.575109851631	0.994382809102	gene11285|gene8620|gene6596	http://www.genome.jp/kegg-bin/show_pathway?ko04115/K06641%09red/K06640%09red/K10146%09red	Cell growth and death	Cellular Processes
Rheumatoid arthritis	KEGG PATHWAY	ko05323	3	20	0.575109851631	0.994382809102	gene3651|gene3225|gene9279	http://www.genome.jp/kegg-bin/show_pathway?ko05323/K01365%09red/K01371%09red	Immune diseases	Human Diseases
Long-term potentiation	KEGG PATHWAY	ko04720	7	49	0.58086158683	0.994382809102	gene9340|gene11014|gene2677|gene9389|gene7659|gene2819|gene1741	http://www.genome.jp/kegg-bin/show_pathway?ko04720/K04850%09red/K02677%09red/K05208%09red/K04373%09red/K05858%09red/K06269%09red/K02183%09red	Nervous system	Organismal Systems
Plant-pathogen interaction	KEGG PATHWAY	ko04626	2	13	0.586553796843	0.994382809102	gene754|gene1741	http://www.genome.jp/kegg-bin/show_pathway?ko04626/K04079%09red/K02183%09red	Environmental adaptation	Organismal Systems
Ether lipid metabolism	KEGG PATHWAY	ko00565	2	13	0.586553796843	0.994382809102	gene4661|gene1908	http://www.genome.jp/kegg-bin/show_pathway?ko00565/K01080%09red/K01115%09red	Lipid metabolism	Metabolism
Phospholipase D signaling pathway	KEGG PATHWAY	ko04072	10	71	0.591620335769	0.994382809102	gene5988|gene9230|gene1908|gene4414|gene11014|gene4661|gene8659|gene8079|gene10975|gene7659	http://www.genome.jp/kegg-bin/show_pathway?ko04072/K07834%09red/K04527%09red/K02677%09red/K01115%09red/K01080%09red/K04456%09red/K00901%09red/K04605%09red/K06279%09red/K05858%09red	Signal transduction	Environmental Information Processing
cGMP-PKG signaling pathway	KEGG PATHWAY	ko04022	10	71	0.591620335769	0.994382809102	gene9230|gene11014|gene8659|gene2677|gene4537|gene4503|gene9213|gene2819|gene2818|gene1741	http://www.genome.jp/kegg-bin/show_pathway?ko04022/K04850%09red/K04853%09red/K04527%09red/K12323%09red/K04378%09red/K04456%09red/K02183%09red/K06269%09red/K05858%09red	Signal transduction	Environmental Information Processing
Fanconi anemia pathway	KEGG PATHWAY	ko03460	4	28	0.595025818357	0.994382809102	gene6596|gene6487|gene8985|gene4335	http://www.genome.jp/kegg-bin/show_pathway?ko03460/K02350%09red/K06640%09red/K15363%09red/K03515%09red	Replication and repair	Genetic Information Processing
HTLV-I infection	KEGG PATHWAY	ko05166	14	100	0.599800028699	0.994382809102	gene11285|gene10028|gene5547|gene4217|gene4973|gene8603|gene8659|gene7492|gene6596|gene9292|gene4537|gene5187|gene3209|gene5037	http://www.genome.jp/kegg-bin/show_pathway?ko05166/K06640%09red/K08057%09red/K00182%09red/K07299%09red/K06641%09red/K06271%09red/K03350%09red/K04378%09red/K04456%09red/K02432%09red/K00787%09red/K09027%09red/K02842%09red	Infectious diseases: Viral	Human Diseases
Biosynthesis of amino acids	KEGG PATHWAY	ko01230	7	50	0.600337401035	0.994382809102	gene4678|gene9204|gene8320|gene8321|gene4048|gene4532|gene9044	http://www.genome.jp/kegg-bin/show_pathway?ko01230/K00134%09red/K01689%09red/K00600%09red/K01476%09red/K01915%09red/K00873%09red	Global and overview maps	Metabolism
Circadian entrainment	KEGG PATHWAY	ko04713	6	43	0.605023920096	0.994382809102	gene11014|gene9389|gene7659|gene8006|gene2819|gene1741	http://www.genome.jp/kegg-bin/show_pathway?ko04713/K04850%09red/K04536%09red/K05208%09red/K02677%09red/K05858%09red/K02183%09red	Environmental adaptation	Organismal Systems
Nitrogen metabolism	KEGG PATHWAY	ko00910	1	6	0.614521712893	0.994382809102	gene9204	http://www.genome.jp/kegg-bin/show_pathway?ko00910/K01915%09red	Energy metabolism	Metabolism
Streptomycin biosynthesis	KEGG PATHWAY	ko00521	1	6	0.614521712893	0.994382809102	gene5429	http://www.genome.jp/kegg-bin/show_pathway?ko00521/K00844%09red	Biosynthesis of other secondary metabolites	Metabolism
Glycosaminoglycan biosynthesis - chondroitin sulfate / dermatan sulfate	KEGG PATHWAY	ko00532	1	6	0.614521712893	0.994382809102	gene9516	http://www.genome.jp/kegg-bin/show_pathway?ko00532/K10158%09red	Glycan biosynthesis and metabolism	Metabolism
Sulfur relay system	KEGG PATHWAY	ko04122	1	6	0.614521712893	0.994382809102	gene6036	http://www.genome.jp/kegg-bin/show_pathway?ko04122/K11996%09red	Folding, sorting and degradation	Genetic Information Processing
Vascular smooth muscle contraction	KEGG PATHWAY	ko04270	8	58	0.614624076889	0.994382809102	gene11014|gene2677|gene4503|gene7659|gene9213|gene2819|gene2818|gene1741	http://www.genome.jp/kegg-bin/show_pathway?ko04270/K04850%09red/K04853%09red/K02677%09red/K12323%09red/K05858%09red/K06269%09red/K02183%09red	Circulatory system	Organismal Systems
Chagas disease (American trypanosomiasis)	KEGG PATHWAY	ko05142	4	29	0.620170536803	0.994382809102	gene11014|gene8659|gene4306|gene3209	http://www.genome.jp/kegg-bin/show_pathway?ko05142/K08057%09red/K04456%09red/K05858%09red/K03988%09red	Infectious diseases: Parasitic	Human Diseases
Dopaminergic synapse	KEGG PATHWAY	ko04728	9	66	0.627447551398	0.994382809102	gene10825|gene11014|gene8659|gene2677|gene8405|gene7659|gene8006|gene2819|gene1741	http://www.genome.jp/kegg-bin/show_pathway?ko04728/K04850%09red/K04344%09red/K04536%09red/K04456%09red/K06269%09red/K02677%09red/K05858%09red/K08155%09red/K02183%09red	Nervous system	Organismal Systems
Fc gamma R-mediated phagocytosis	KEGG PATHWAY	ko04666	7	52	0.637823728464	0.994382809102	gene4177|gene1908|gene4661|gene8659|gene9623|gene8423|gene7659	http://www.genome.jp/kegg-bin/show_pathway?ko04666/K07860%09red/K02677%09red/K04438%09red/K01115%09red/K04456%09red/K04393%09red/K01080%09red	Immune system	Organismal Systems
Glycolysis / Gluconeogenesis	KEGG PATHWAY	ko00010	7	52	0.637823728464	0.994382809102	gene8044|gene8320|gene8321|gene4048|gene5429|gene2094|gene9044	http://www.genome.jp/kegg-bin/show_pathway?ko00010/K00134%09red/K01689%09red/K00844%09red/K00016%09red/K00873%09red/K08074%09red	Carbohydrate metabolism	Metabolism
Phosphatidylinositol signaling system	KEGG PATHWAY	ko04070	6	45	0.645072551264	0.994382809102	gene5688|gene4414|gene11014|gene11047|gene7659|gene1741	http://www.genome.jp/kegg-bin/show_pathway?ko04070/K02677%09red/K18086%09red/K00901%09red/K00888%09red/K05858%09red/K02183%09red	Signal transduction	Environmental Information Processing
Neurotrophin signaling pathway	KEGG PATHWAY	ko04722	8	60	0.649110540318	0.994382809102	gene9340|gene8659|gene8079|gene8423|gene3852|gene4261|gene9623|gene1741	http://www.genome.jp/kegg-bin/show_pathway?ko04722/K04438%09red/K06276%09red/K04456%09red/K04393%09red/K12460%09red/K04373%09red/K06279%09red/K02183%09red	Nervous system	Organismal Systems
Focal adhesion	KEGG PATHWAY	ko04510	14	104	0.652866259923	0.994382809102	gene4177|gene7659|gene2257|gene4973|gene8659|gene8423|gene8079|gene4504|gene3852|gene9099|gene9623|gene2677|gene6589|gene5515	http://www.genome.jp/kegg-bin/show_pathway?ko04510/K05733%09red/K07860%09red/K02677%09red/K05692%09red/K05635%09red/K06276%09red/K04456%09red/K04393%09red/K04438%09red/K06271%09red/K06269%09red/K06279%09red	Cellular community - eukaryotes	Cellular Processes
Glycerolipid metabolism	KEGG PATHWAY	ko00561	5	38	0.654528249443	0.994382809102	gene4414|gene2173|gene7830|gene1908|gene1459	http://www.genome.jp/kegg-bin/show_pathway?ko00561/K15728%09red/K01080%09red/K00011%09red/K13506%09red/K00901%09red	Lipid metabolism	Metabolism
Porphyrin and chlorophyll metabolism	KEGG PATHWAY	ko00860	2	15	0.656360523542	0.994382809102	gene3377|gene7978	http://www.genome.jp/kegg-bin/show_pathway?ko00860/K00231%09red/K19054%09red	Metabolism of cofactors and vitamins	Metabolism
Ovarian steroidogenesis	KEGG PATHWAY	ko04913	2	15	0.656360523542	0.994382809102	gene9230|gene9297	http://www.genome.jp/kegg-bin/show_pathway?ko04913/K13885%09red/K04527%09red	Endocrine system	Organismal Systems
Aldosterone-regulated sodium reabsorption	KEGG PATHWAY	ko04960	3	23	0.660581279603	0.994382809102	gene3852|gene7659|gene9230	http://www.genome.jp/kegg-bin/show_pathway?ko04960/K06276%09red/K02677%09red/K04527%09red	Excretory system	Organismal Systems
MAPK signaling pathway - yeast	KEGG PATHWAY	ko04011	3	23	0.660581279603	0.994382809102	gene8006|gene7659|gene9623	http://www.genome.jp/kegg-bin/show_pathway?ko04011/K04536%09red/K04393%09red/K02677%09red	Signal transduction	Environmental Information Processing
Non-homologous end-joining	KEGG PATHWAY	ko03450	1	7	0.663615200352	0.994382809102	gene11273	http://www.genome.jp/kegg-bin/show_pathway?ko03450/K10866%09red	Replication and repair	Genetic Information Processing
Glycosphingolipid biosynthesis - lacto and neolacto series	KEGG PATHWAY	ko00601	1	7	0.663615200352	0.994382809102	gene458	http://www.genome.jp/kegg-bin/show_pathway?ko00601/K03766%09red	Glycan biosynthesis and metabolism	Metabolism
Selenocompound metabolism	KEGG PATHWAY	ko00450	1	7	0.663615200352	0.994382809102	gene7057	http://www.genome.jp/kegg-bin/show_pathway?ko00450/K01008%09red	Metabolism of other amino acids	Metabolism
Melanogenesis	KEGG PATHWAY	ko04916	8	61	0.665668036939	0.994382809102	gene4217|gene11014|gene7492|gene9292|gene5037|gene7659|gene1395|gene1741	http://www.genome.jp/kegg-bin/show_pathway?ko04916/K00182%09red/K02677%09red/K02432%09red/K04491%09red/K05858%09red/K02842%09red/K02183%09red	Endocrine system	Organismal Systems
VEGF signaling pathway	KEGG PATHWAY	ko04370	4	31	0.667412327976	0.994382809102	gene8659|gene4177|gene7659|gene9623	http://www.genome.jp/kegg-bin/show_pathway?ko04370/K07860%09red/K02677%09red/K04456%09red/K04393%09red	Signal transduction	Environmental Information Processing
Amoebiasis	KEGG PATHWAY	ko05146	5	39	0.674941593759	0.994382809102	gene4678|gene11014|gene1776|gene6589|gene7659	http://www.genome.jp/kegg-bin/show_pathway?ko05146/K02677%09red/K10955%09red/K01476%09red/K05635%09red/K05858%09red	Infectious diseases: Parasitic	Human Diseases
Renal cell carcinoma	KEGG PATHWAY	ko05211	5	39	0.674941593759	0.994382809102	gene8423|gene8659|gene8603|gene9099|gene9623	http://www.genome.jp/kegg-bin/show_pathway?ko05211/K05733%09red/K04456%09red/K04393%09red/K07299%09red/K04438%09red	Cancers: Specific types	Human Diseases
Lysosome	KEGG PATHWAY	ko04142	8	62	0.681748285568	0.994382809102	gene6988|gene10733|gene1625|gene3320|gene9279|gene4266|gene3651|gene3225	http://www.genome.jp/kegg-bin/show_pathway?ko04142/K01365%09red/K06497%09red/K12373%09red/K01371%09red/K01444%09red/K01204%09red/K12307%09red	Transport and catabolism	Cellular Processes
Glutathione metabolism	KEGG PATHWAY	ko00480	3	24	0.686140679837	0.994382809102	gene4090|gene898|gene2082	http://www.genome.jp/kegg-bin/show_pathway?ko00480/K11140%09red/K00799%09red	Metabolism of other amino acids	Metabolism
Basal transcription factors	KEGG PATHWAY	ko03022	3	24	0.686140679837	0.994382809102	gene6707|gene11004|gene10760	http://www.genome.jp/kegg-bin/show_pathway?ko03022/K03124%09red/K02202%09red/K10843%09red	Transcription	Genetic Information Processing
Proximal tubule bicarbonate reclamation	KEGG PATHWAY	ko04964	2	16	0.687566214915	0.994382809102	gene5502|gene2684	http://www.genome.jp/kegg-bin/show_pathway?ko04964/K00025%09red/K12040%09red	Excretory system	Organismal Systems
Salmonella infection	KEGG PATHWAY	ko05132	5	40	0.694537033605	0.994382809102	gene5724|gene4504|gene9623|gene5515|gene2257	http://www.genome.jp/kegg-bin/show_pathway?ko05132/K05692%09red/K04393%09red/K10416%09red	Infectious diseases: Bacterial	Human Diseases
HIF-1 signaling pathway	KEGG PATHWAY	ko04066	7	56	0.706347143854	0.994382809102	gene9230|gene8603|gene8659|gene4048|gene5429|gene7659|gene9044	http://www.genome.jp/kegg-bin/show_pathway?ko04066/K00134%09red/K04527%09red/K02677%09red/K00844%09red/K04456%09red/K07299%09red/K01689%09red	Signal transduction	Environmental Information Processing
Regulation of mitophagy - yeast	KEGG PATHWAY	ko04139	3	25	0.710230263029	0.994382809102	gene6593|gene7659|gene10861	http://www.genome.jp/kegg-bin/show_pathway?ko04139/K02677%09red/K03097%09red/K11088%09red	_	_
Carbon fixation in photosynthetic organisms	KEGG PATHWAY	ko00710	3	25	0.710230263029	0.994382809102	gene4916|gene9044|gene2684	http://www.genome.jp/kegg-bin/show_pathway?ko00710/K00025%09red/K00134%09red/K00029%09red	Energy metabolism	Metabolism
Glioma	KEGG PATHWAY	ko05214	4	33	0.710458320763	0.994382809102	gene8659|gene7659|gene1741|gene8079	http://www.genome.jp/kegg-bin/show_pathway?ko05214/K02677%09red/K04456%09red/K06279%09red/K02183%09red	Cancers: Specific types	Human Diseases
Methane metabolism	KEGG PATHWAY	ko00680	2	17	0.716401098111	0.994382809102	gene4532|gene4048	http://www.genome.jp/kegg-bin/show_pathway?ko00680/K00600%09red/K01689%09red	Energy metabolism	Metabolism
Glycosylphosphatidylinositol(GPI)-anchor biosynthesis	KEGG PATHWAY	ko00563	2	17	0.716401098111	0.994382809102	gene8425|gene5277	http://www.genome.jp/kegg-bin/show_pathway?ko00563/K07542%09red/K03434%09red	_	_
PPAR signaling pathway	KEGG PATHWAY	ko03320	2	17	0.716401098111	0.994382809102	gene3852|gene6406	http://www.genome.jp/kegg-bin/show_pathway?ko03320/K08753%09red/K06276%09red	Endocrine system	Organismal Systems
Cysteine and methionine metabolism	KEGG PATHWAY	ko00270	2	17	0.716401098111	0.994382809102	gene8044|gene2684	http://www.genome.jp/kegg-bin/show_pathway?ko00270/K00025%09red/K00016%09red	Amino acid metabolism	Metabolism
Leukocyte transendothelial migration	KEGG PATHWAY	ko04670	6	49	0.71737848636	0.994382809102	gene4177|gene2257|gene9623|gene4504|gene7659|gene5515	http://www.genome.jp/kegg-bin/show_pathway?ko04670/K07860%09red/K02677%09red/K05692%09red/K04393%09red	Immune system	Organismal Systems
Insulin resistance	KEGG PATHWAY	ko04931	7	57	0.722055169407	0.994382809102	gene9340|gene8603|gene8659|gene10231|gene2677|gene3852|gene9230	http://www.genome.jp/kegg-bin/show_pathway?ko04931/K04527%09red/K05695%09red/K06276%09red/K04456%09red/K07299%09red/K04373%09red/K06269%09red	Endocrine and metabolic diseases	Human Diseases
Huntington's disease	KEGG PATHWAY	ko05016	17	132	0.722527440464	0.994382809102	gene2574|gene5132|gene7525|gene8684|gene11014|gene7209|gene3778|gene6838|gene8243|gene5098|gene1415|gene2111|gene10554|gene3477|gene3664|gene9389|gene1964	http://www.genome.jp/kegg-bin/show_pathway?ko05016/K04559%09red/K03962%09red/K02132%09red/K03955%09red/K10408%09red/K03946%09red/K05208%09red/K03007%09red/K11351%09red/K03016%09red/K03011%09red/K03936%09red/K02133%09red/K03009%09red/K02134%09red/K03008%09red/K05858%09red	Neurodegenerative diseases	Human Diseases
Central carbon metabolism in cancer	KEGG PATHWAY	ko05230	5	42	0.731243365088	0.994382809102	gene5429|gene8320|gene8659|gene8603|gene8321	http://www.genome.jp/kegg-bin/show_pathway?ko05230/K00873%09red/K04456%09red/K07299%09red/K00844%09red	Cancers: Overview	Human Diseases
Inflammatory mediator regulation of TRP channels	KEGG PATHWAY	ko04750	5	42	0.731243365088	0.994382809102	gene11014|gene9471|gene7659|gene1741|gene2677	http://www.genome.jp/kegg-bin/show_pathway?ko04750/K02677%09red/K02183%09red/K06269%09red/K04984%09red/K05858%09red	Sensory system	Organismal Systems
Non-small cell lung cancer	KEGG PATHWAY	ko05223	3	26	0.732869597666	0.994382809102	gene3852|gene8659|gene7659	http://www.genome.jp/kegg-bin/show_pathway?ko05223/K06276%09red/K02677%09red/K04456%09red	Cancers: Specific types	Human Diseases
Gap junction	KEGG PATHWAY	ko04540	8	66	0.741103927685	0.994382809102	gene2638|gene10893|gene4985|gene6044|gene1604|gene6267|gene7659|gene11014	http://www.genome.jp/kegg-bin/show_pathway?ko04540/K02677%09red/K07374%09red/K05858%09red	Cellular community - eukaryotes	Cellular Processes
Small cell lung cancer	KEGG PATHWAY	ko05222	2	18	0.742962740105	0.994382809102	gene8659|gene6589	http://www.genome.jp/kegg-bin/show_pathway?ko05222/K04456%09red/K05635%09red	Cancers: Specific types	Human Diseases
Non-alcoholic fatty liver disease (NAFLD)	KEGG PATHWAY	ko04932	9	74	0.745306811029	0.994382809102	gene9230|gene8684|gene10028|gene8659|gene9623|gene3778|gene5098|gene10554|gene3477	http://www.genome.jp/kegg-bin/show_pathway?ko04932/K03962%09red/K04527%09red/K03955%09red/K03946%09red/K11351%09red/K04456%09red/K04393%09red/K03936%09red/K09027%09red	Endocrine and metabolic diseases	Human Diseases
Fc epsilon RI signaling pathway	KEGG PATHWAY	ko04664	4	35	0.749284257601	0.994382809102	gene3852|gene8659|gene4177|gene7659	http://www.genome.jp/kegg-bin/show_pathway?ko04664/K06276%09red/K07860%09red/K04456%09red/K02677%09red	Immune system	Organismal Systems
cAMP signaling pathway	KEGG PATHWAY	ko04024	10	82	0.749655298684	0.994382809102	gene4177|gene4661|gene8659|gene2677|gene4503|gene9213|gene2819|gene1741|gene2818|gene9389	http://www.genome.jp/kegg-bin/show_pathway?ko04024/K04850%09red/K04853%09red/K07860%09red/K12323%09red/K05208%09red/K01115%09red/K04456%09red/K06269%09red/K02183%09red	Signal transduction	Environmental Information Processing
Adipocytokine signaling pathway	KEGG PATHWAY	ko04920	3	27	0.754089452077	0.994382809102	gene2539|gene8603|gene8659	http://www.genome.jp/kegg-bin/show_pathway?ko04920/K04456%09red/K07299%09red/K07298%09red	Endocrine system	Organismal Systems
Thyroid hormone synthesis	KEGG PATHWAY	ko04918	3	27	0.754089452077	0.994382809102	gene11014|gene4655|gene7659	http://www.genome.jp/kegg-bin/show_pathway?ko04918/K02677%09red/K09490%09red/K05858%09red	Endocrine system	Organismal Systems
Proteasome	KEGG PATHWAY	ko03050	4	36	0.767141166321	0.994382809102	gene9256|gene7892|gene4894|gene6296	http://www.genome.jp/kegg-bin/show_pathway?ko03050/K06700%09red/K02736%09red/K03039%09red/K03030%09red	Folding, sorting and degradation	Genetic Information Processing
Toll-like receptor signaling pathway	KEGG PATHWAY	ko04620	2	19	0.767362287016	0.994382809102	gene8659|gene9279	http://www.genome.jp/kegg-bin/show_pathway?ko04620/K04456%09red/K01371%09red	Immune system	Organismal Systems
Fatty acid metabolism	KEGG PATHWAY	ko01212	2	19	0.767362287016	0.994382809102	gene6899|gene1915	http://www.genome.jp/kegg-bin/show_pathway?ko01212/K10703%09red/K10251%09red	Global and overview maps	Metabolism
Acute myeloid leukemia	KEGG PATHWAY	ko05221	2	19	0.767362287016	0.994382809102	gene1395|gene8659	http://www.genome.jp/kegg-bin/show_pathway?ko05221/K04491%09red/K04456%09red	Cancers: Specific types	Human Diseases
Inositol phosphate metabolism	KEGG PATHWAY	ko00562	3	28	0.773929601879	0.994382809102	gene11014|gene11047|gene5688	http://www.genome.jp/kegg-bin/show_pathway?ko00562/K18086%09red/K00888%09red/K05858%09red	Carbohydrate metabolism	Metabolism
Olfactory transduction	KEGG PATHWAY	ko04740	3	28	0.773929601879	0.994382809102	gene8006|gene957|gene1741	http://www.genome.jp/kegg-bin/show_pathway?ko04740/K04536%09red/K13755%09red/K02183%09red	Sensory system	Organismal Systems
Gastric acid secretion	KEGG PATHWAY	ko04971	3	28	0.773929601879	0.994382809102	gene11014|gene7659|gene1741	http://www.genome.jp/kegg-bin/show_pathway?ko04971/K02677%09red/K02183%09red/K05858%09red	Digestive system	Organismal Systems
Amyotrophic lateral sclerosis (ALS)	KEGG PATHWAY	ko05014	3	28	0.773929601879	0.994382809102	gene6981|gene5200|gene9389	http://www.genome.jp/kegg-bin/show_pathway?ko05014/K05613%09red/K05208%09red/K11518%09red	Neurodegenerative diseases	Human Diseases
Pantothenate and CoA biosynthesis	KEGG PATHWAY	ko00770	1	10	0.776480901758	0.994382809102	gene8412	http://www.genome.jp/kegg-bin/show_pathway?ko00770/K06133%09red	Metabolism of cofactors and vitamins	Metabolism
Pentose and glucuronate interconversions	KEGG PATHWAY	ko00040	2	20	0.789719431315	0.994382809102	gene4960|gene1459	http://www.genome.jp/kegg-bin/show_pathway?ko00040/K00011%09red/K00012%09red	Carbohydrate metabolism	Metabolism
Pertussis	KEGG PATHWAY	ko05133	2	20	0.789719431315	0.994382809102	gene1741|gene4306	http://www.genome.jp/kegg-bin/show_pathway?ko05133/K02183%09red/K03988%09red	Infectious diseases: Bacterial	Human Diseases
Platelet activation	KEGG PATHWAY	ko04611	7	62	0.791856053712	0.994382809102	gene2257|gene4973|gene11014|gene8659|gene2677|gene4504|gene5515	http://www.genome.jp/kegg-bin/show_pathway?ko04611/K04456%09red/K05692%09red/K06269%09red/K06271%09red/K05858%09red	Immune system	Organismal Systems
AGE-RAGE signaling pathway in diabetic complications	KEGG PATHWAY	ko04933	3	29	0.79243688983	0.994382809102	gene11014|gene8659|gene7659	http://www.genome.jp/kegg-bin/show_pathway?ko04933/K02677%09red/K04456%09red/K05858%09red	Endocrine and metabolic diseases	Human Diseases
Signaling pathways regulating pluripotency of stem cells	KEGG PATHWAY	ko04550	7	63	0.804090250172	0.994382809102	gene4217|gene5356|gene8659|gene7492|gene9292|gene3600|gene5037	http://www.genome.jp/kegg-bin/show_pathway?ko04550/K00182%09red/K11459%09red/K04456%09red/K08026%09red/K02432%09red/K02842%09red	Cellular community - eukaryotes	Cellular Processes
Mucin type O-Glycan biosynthesis	KEGG PATHWAY	ko00512	1	11	0.804956997574	0.994382809102	gene8316	http://www.genome.jp/kegg-bin/show_pathway?ko00512/K00710%09red	_	_
Insulin signaling pathway	KEGG PATHWAY	ko04910	9	80	0.815006007938	0.994382809102	gene5429|gene9230|gene8659|gene10231|gene8079|gene8423|gene3852|gene2677|gene1741	http://www.genome.jp/kegg-bin/show_pathway?ko04910/K00844%09red/K04527%09red/K05695%09red/K04438%09red/K06276%09red/K04456%09red/K06279%09red/K06269%09red/K02183%09red	Endocrine system	Organismal Systems
Pathways in cancer	KEGG PATHWAY	ko05200	18	150	0.816135493177	0.994382809102	gene4217|gene4177|gene9236|gene11014|gene8603|gene8659|gene754|gene9623|gene10975|gene8423|gene9292|gene7037|gene7659|gene1395|gene8006|gene7492|gene6589|gene5037	http://www.genome.jp/kegg-bin/show_pathway?ko05200/K07299%09red/K00182%09red/K07834%09red/K07860%09red/K04536%09red/K08878%09red/K04079%09red/K05635%09red/K04456%09red/K04393%09red/K04438%09red/K02432%09red/K02677%09red/K04491%09red/K02842%09red/K04496%09red/K05858%09red	Cancers: Overview	Human Diseases
Tuberculosis	KEGG PATHWAY	ko05152	5	48	0.821831572686	0.994382809102	gene8293|gene6222|gene8659|gene8239|gene1741	http://www.genome.jp/kegg-bin/show_pathway?ko05152/K04077%09red/K04456%09red/K08062%09red/K04043%09red/K02183%09red	Infectious diseases: Bacterial	Human Diseases
Starch and sucrose metabolism	KEGG PATHWAY	ko00500	2	22	0.828805048069	0.994382809102	gene4960|gene5429	http://www.genome.jp/kegg-bin/show_pathway?ko00500/K00012%09red/K00844%09red	Carbohydrate metabolism	Metabolism
Sphingolipid metabolism	KEGG PATHWAY	ko00600	2	22	0.828805048069	0.994382809102	gene4774|gene1908	http://www.genome.jp/kegg-bin/show_pathway?ko00600/K01080%09red/K12349%09red	Lipid metabolism	Metabolism
Prolactin signaling pathway	KEGG PATHWAY	ko04917	2	22	0.828805048069	0.994382809102	gene8659|gene8079	http://www.genome.jp/kegg-bin/show_pathway?ko04917/K04456%09red/K06279%09red	Endocrine system	Organismal Systems
ErbB signaling pathway	KEGG PATHWAY	ko04012	5	49	0.834231525202	0.994382809102	gene8423|gene8659|gene7659|gene9099|gene8079	http://www.genome.jp/kegg-bin/show_pathway?ko04012/K02677%09red/K05733%09red/K04456%09red/K04438%09red/K06279%09red	Signal transduction	Environmental Information Processing
Oxidative phosphorylation	KEGG PATHWAY	ko00190	8	74	0.835614254309	0.994382809102	gene7525|gene8684|gene3778|gene6838|gene5098|gene10554|gene3477|gene3664	http://www.genome.jp/kegg-bin/show_pathway?ko00190/K03962%09red/K03955%09red/K03946%09red/K11351%09red/K03936%09red/K02133%09red/K02132%09red/K02134%09red	Energy metabolism	Metabolism
N-Glycan biosynthesis	KEGG PATHWAY	ko00510	3	32	0.840501851313	0.994382809102	gene2375|gene4448|gene6806	http://www.genome.jp/kegg-bin/show_pathway?ko00510/K03850%09red/K05546%09red/K12668%09red	Glycan biosynthesis and metabolism	Metabolism
Endometrial cancer	KEGG PATHWAY	ko05213	3	32	0.840501851313	0.994382809102	gene3852|gene1395|gene8659	http://www.genome.jp/kegg-bin/show_pathway?ko05213/K06276%09red/K04491%09red/K04456%09red	Cancers: Specific types	Human Diseases
Amino sugar and nucleotide sugar metabolism	KEGG PATHWAY	ko00520	3	32	0.840501851313	0.994382809102	gene4960|gene5429|gene10733	http://www.genome.jp/kegg-bin/show_pathway?ko00520/K00012%09red/K12373%09red/K00844%09red	Carbohydrate metabolism	Metabolism
Sphingolipid signaling pathway	KEGG PATHWAY	ko04071	7	67	0.847556492364	0.994382809102	gene4177|gene4774|gene11014|gene4661|gene8659|gene3852|gene7659	http://www.genome.jp/kegg-bin/show_pathway?ko04071/K07860%09red/K02677%09red/K01115%09red/K06276%09red/K04456%09red/K12349%09red/K05858%09red	Signal transduction	Environmental Information Processing
Thyroid cancer	KEGG PATHWAY	ko05216	1	13	0.851493209933	0.994382809102	gene1395	http://www.genome.jp/kegg-bin/show_pathway?ko05216/K04491%09red	Cancers: Specific types	Human Diseases
ECM-receptor interaction	KEGG PATHWAY	ko04512	1	13	0.851493209933	0.994382809102	gene6589	http://www.genome.jp/kegg-bin/show_pathway?ko04512/K05635%09red	Signaling molecules and interaction	Environmental Information Processing
Carbon metabolism	KEGG PATHWAY	ko01200	9	84	0.852753827891	0.994382809102	gene2684|gene8320|gene8321|gene4048|gene4532|gene5429|gene2094|gene4916|gene9044	http://www.genome.jp/kegg-bin/show_pathway?ko01200/K00134%09red/K00844%09red/K01689%09red/K00600%09red/K00029%09red/K00025%09red/K00873%09red/K08074%09red	Global and overview maps	Metabolism
Long-term depression	KEGG PATHWAY	ko04730	3	33	0.854232513712	0.994382809102	gene11014|gene7659|gene10825	http://www.genome.jp/kegg-bin/show_pathway?ko04730/K04344%09red/K02677%09red/K05858%09red	Nervous system	Organismal Systems
Glucagon signaling pathway	KEGG PATHWAY	ko04922	7	68	0.857117839107	0.994382809102	gene8321|gene8044|gene11014|gene8320|gene8659|gene8603|gene1741	http://www.genome.jp/kegg-bin/show_pathway?ko04922/K04456%09red/K07299%09red/K00873%09red/K05858%09red/K00016%09red/K02183%09red	Endocrine system	Organismal Systems
B cell receptor signaling pathway	KEGG PATHWAY	ko04662	2	24	0.861217649866	0.994382809102	gene8659|gene4177	http://www.genome.jp/kegg-bin/show_pathway?ko04662/K07860%09red/K04456%09red	Immune system	Organismal Systems
Prostate cancer	KEGG PATHWAY	ko05215	4	43	0.865490642699	0.994382809102	gene3852|gene1395|gene754|gene8659	http://www.genome.jp/kegg-bin/show_pathway?ko05215/K06276%09red/K04491%09red/K04456%09red/K04079%09red	Cancers: Specific types	Human Diseases
Progesterone-mediated oocyte maturation	KEGG PATHWAY	ko04914	4	43	0.865490642699	0.994382809102	gene754|gene9340|gene5187|gene8659	http://www.genome.jp/kegg-bin/show_pathway?ko04914/K04373%09red/K03350%09red/K04456%09red/K04079%09red	Endocrine system	Organismal Systems
Propanoate metabolism	KEGG PATHWAY	ko00640	1	14	0.870417453726	0.994382809102	gene8044	http://www.genome.jp/kegg-bin/show_pathway?ko00640/K00016%09red	Carbohydrate metabolism	Metabolism
Alanine, aspartate and glutamate metabolism	KEGG PATHWAY	ko00250	1	14	0.870417453726	0.994382809102	gene9204	http://www.genome.jp/kegg-bin/show_pathway?ko00250/K01915%09red	Amino acid metabolism	Metabolism
NOD-like receptor signaling pathway	KEGG PATHWAY	ko04621	1	14	0.870417453726	0.994382809102	gene754	http://www.genome.jp/kegg-bin/show_pathway?ko04621/K04079%09red	Immune system	Organismal Systems
Colorectal cancer	KEGG PATHWAY	ko05210	3	35	0.878620468557	0.994382809102	gene1395|gene8659|gene4177	http://www.genome.jp/kegg-bin/show_pathway?ko05210/K07860%09red/K04491%09red/K04456%09red	Cancers: Specific types	Human Diseases
Regulation of actin cytoskeleton	KEGG PATHWAY	ko04810	9	88	0.884110271969	0.994382809102	gene4177|gene2257|gene10213|gene8423|gene9623|gene4504|gene9099|gene2677|gene5515	http://www.genome.jp/kegg-bin/show_pathway?ko04810/K05733%09red/K07860%09red/K05692%09red/K04438%09red/K04393%09red/K06269%09red/K05762%09red	Cell motility	Cellular Processes
Glycosaminoglycan biosynthesis - heparan sulfate / heparin	KEGG PATHWAY	ko00534	1	15	0.886931527101	0.994382809102	gene9516	http://www.genome.jp/kegg-bin/show_pathway?ko00534/K10158%09red	Glycan biosynthesis and metabolism	Metabolism
Protein digestion and absorption	KEGG PATHWAY	ko04974	2	26	0.887915618579	0.994382809102	gene10311|gene5502	http://www.genome.jp/kegg-bin/show_pathway?ko04974/K12040%09red/K14210%09red	Digestive system	Organismal Systems
Natural killer cell mediated cytotoxicity	KEGG PATHWAY	ko04650	3	37	0.899311241797	0.994382809102	gene4177|gene7659|gene8079	http://www.genome.jp/kegg-bin/show_pathway?ko04650/K07860%09red/K02677%09red/K06279%09red	Immune system	Organismal Systems
Hepatitis C	KEGG PATHWAY	ko05160	3	37	0.899311241797	0.994382809102	gene3852|gene8659|gene9297	http://www.genome.jp/kegg-bin/show_pathway?ko05160/K06276%09red/K04456%09red/K13885%09red	Infectious diseases: Viral	Human Diseases
Endocrine and other factor-regulated calcium reabsorption	KEGG PATHWAY	ko04961	2	27	0.899400509017	0.994382809102	gene11014|gene7659	http://www.genome.jp/kegg-bin/show_pathway?ko04961/K02677%09red/K05858%09red	Excretory system	Organismal Systems
Hedgehog signaling pathway	KEGG PATHWAY	ko04340	2	27	0.899400509017	0.994382809102	gene9303|gene7492	http://www.genome.jp/kegg-bin/show_pathway?ko04340/K00182%09red/K08957%09red	Signal transduction	Environmental Information Processing
Mineral absorption	KEGG PATHWAY	ko04978	1	16	0.901342214823	0.994382809102	gene5502	http://www.genome.jp/kegg-bin/show_pathway?ko04978/K12040%09red	Digestive system	Organismal Systems
SNARE interactions in vesicular transport	KEGG PATHWAY	ko04130	1	16	0.901342214823	0.994382809102	gene7466	http://www.genome.jp/kegg-bin/show_pathway?ko04130/K04560%09red	Folding, sorting and degradation	Genetic Information Processing
Herpes simplex infection	KEGG PATHWAY	ko05168	4	48	0.911739347911	0.994382809102	gene9189|gene6593|gene2677|gene11233	http://www.genome.jp/kegg-bin/show_pathway?ko05168/K12896%09red/K03097%09red/K06269%09red/K15129%09red	Infectious diseases: Viral	Human Diseases
Regulation of autophagy	KEGG PATHWAY	ko04140	1	17	0.913917273642	0.994382809102	gene6118	http://www.genome.jp/kegg-bin/show_pathway?ko04140/K17890%09red	_	_
Drug metabolism - other enzymes	KEGG PATHWAY	ko00983	1	17	0.913917273642	0.994382809102	gene5331	http://www.genome.jp/kegg-bin/show_pathway?ko00983/K00760%09red	Xenobiotics biodegradation and metabolism	Metabolism
Salivary secretion	KEGG PATHWAY	ko04970	3	39	0.91676719506	0.994382809102	gene11014|gene7659|gene1741	http://www.genome.jp/kegg-bin/show_pathway?ko04970/K02677%09red/K02183%09red/K05858%09red	Digestive system	Organismal Systems
T cell receptor signaling pathway	KEGG PATHWAY	ko04660	4	49	0.919078758133	0.994382809102	gene3852|gene8659|gene9099|gene9623	http://www.genome.jp/kegg-bin/show_pathway?ko04660/K06276%09red/K05733%09red/K04456%09red/K04393%09red	Immune system	Organismal Systems
Jak-STAT signaling pathway	KEGG PATHWAY	ko04630	1	18	0.924890394504	0.994382809102	gene8659	http://www.genome.jp/kegg-bin/show_pathway?ko04630/K04456%09red	Signal transduction	Environmental Information Processing
Arginine and proline metabolism	KEGG PATHWAY	ko00330	1	18	0.924890394504	0.994382809102	gene4678	http://www.genome.jp/kegg-bin/show_pathway?ko00330/K01476%09red	Amino acid metabolism	Metabolism
Galactose metabolism	KEGG PATHWAY	ko00052	2	30	0.927596318546	0.994382809102	gene5429|gene1459	http://www.genome.jp/kegg-bin/show_pathway?ko00052/K00011%09red/K00844%09red	Carbohydrate metabolism	Metabolism
Hepatitis B	KEGG PATHWAY	ko05161	3	41	0.931419695781	0.994382809102	gene10384|gene8659|gene7659	http://www.genome.jp/kegg-bin/show_pathway?ko05161/K02677%09red/K04456%09red/K12497%09red	Infectious diseases: Viral	Human Diseases
Fructose and mannose metabolism	KEGG PATHWAY	ko00051	2	31	0.935204885863	0.994382809102	gene5429|gene1459	http://www.genome.jp/kegg-bin/show_pathway?ko00051/K00011%09red/K00844%09red	Carbohydrate metabolism	Metabolism
Nucleotide excision repair	KEGG PATHWAY	ko03420	2	31	0.935204885863	0.994382809102	gene6707|gene11004	http://www.genome.jp/kegg-bin/show_pathway?ko03420/K10843%09red/K02202%09red	Replication and repair	Genetic Information Processing
Transcriptional misregulation in cancer	KEGG PATHWAY	ko05202	3	42	0.93781929204	0.994382809102	gene2705|gene3600|gene8699	http://www.genome.jp/kegg-bin/show_pathway?ko05202/K06532%09red/K15620%09red/K11459%09red	Cancers: Overview	Human Diseases
Apoptosis	KEGG PATHWAY	ko04210	1	20	0.942820696569	0.994382809102	gene8659	http://www.genome.jp/kegg-bin/show_pathway?ko04210/K04456%09red	Cell growth and death	Cellular Processes
RNA transport	KEGG PATHWAY	ko03013	8	91	0.94645735117	0.994382809102	gene8898|gene6196|gene6688|gene11081|gene10801|gene8787|gene10761|gene3638	http://www.genome.jp/kegg-bin/show_pathway?ko03013/K10577%09red/K12883%09red/K14298%09red/K14308%09red/K05019%09red/K14327%09red/K13126%09red/K14324%09red	Translation	Genetic Information Processing
PI3K-Akt signaling pathway	KEGG PATHWAY	ko04151	9	100	0.9468584192	0.994382809102	gene2539|gene9230|gene5266|gene8659|gene754|gene3852|gene7659|gene8006|gene6589	http://www.genome.jp/kegg-bin/show_pathway?ko04151/K02677%09red/K04527%09red/K04536%09red/K04079%09red/K05635%09red/K06276%09red/K04456%09red/K07298%09red/K08266%09red	Signal transduction	Environmental Information Processing
Cell cycle	KEGG PATHWAY	ko04110	6	73	0.947421508686	0.994382809102	gene11285|gene11004|gene6596|gene4069|gene5187|gene333	http://www.genome.jp/kegg-bin/show_pathway?ko04110/K04682%09red/K06641%09red/K06640%09red/K03350%09red/K02202%09red/K02605%09red	Cell growth and death	Cellular Processes
Osteoclast differentiation	KEGG PATHWAY	ko04380	2	33	0.94820559019	0.994382809102	gene8659|gene9279	http://www.genome.jp/kegg-bin/show_pathway?ko04380/K04456%09red/K01371%09red	Development	Organismal Systems
Melanoma	KEGG PATHWAY	ko05218	1	21	0.95011123301	0.994382809102	gene8659	http://www.genome.jp/kegg-bin/show_pathway?ko05218/K04456%09red	Cancers: Specific types	Human Diseases
Pentose phosphate pathway	KEGG PATHWAY	ko00030	1	21	0.95011123301	0.994382809102	gene5640	http://www.genome.jp/kegg-bin/show_pathway?ko00030/K01619%09red	Carbohydrate metabolism	Metabolism
FoxO signaling pathway	KEGG PATHWAY	ko04068	5	66	0.957253518784	0.994382809102	gene3852|gene2539|gene8659|gene8620|gene9230	http://www.genome.jp/kegg-bin/show_pathway?ko04068/K06276%09red/K04456%09red/K04527%09red/K10146%09red/K07298%09red	Signal transduction	Environmental Information Processing
Various types of N-glycan biosynthesis	KEGG PATHWAY	ko00513	2	35	0.958694272293	0.994382809102	gene2375|gene2317	http://www.genome.jp/kegg-bin/show_pathway?ko00513/K00753%09red/K12668%09red	Glycan biosynthesis and metabolism	Metabolism
Ribosome	KEGG PATHWAY	ko03010	10	113	0.9599540487	0.994382809102	gene4469|gene203|gene8555|gene8649|gene2470|gene2096|gene1571|gene6346|gene6116|gene6285	http://www.genome.jp/kegg-bin/show_pathway?ko03010/K02867%09red/K02934%09red/K02937%09red/K02896%09red/K02878%09red/K02959%09red/K02967%09red/K02963%09red/K02946%09red/K02961%09red	Translation	Genetic Information Processing
Synaptic vesicle cycle	KEGG PATHWAY	ko04721	3	47	0.96229285201	0.994382809102	gene10825|gene7466|gene8405	http://www.genome.jp/kegg-bin/show_pathway?ko04721/K04344%09red/K04560%09red/K08155%09red	Nervous system	Organismal Systems
Meiosis - yeast	KEGG PATHWAY	ko04113	3	47	0.96229285201	0.994382809102	gene2677|gene5187|gene333	http://www.genome.jp/kegg-bin/show_pathway?ko04113/K03350%09red/K06269%09red/K02605%09red	Cell growth and death	Cellular Processes
Ubiquitin mediated proteolysis	KEGG PATHWAY	ko04120	6	78	0.964891476256	0.994382809102	gene2870|gene4303|gene8898|gene5187|gene6742|gene8394	http://www.genome.jp/kegg-bin/show_pathway?ko04120/K03869%09red/K06689%09red/K10577%09red/K10588%09red/K04554%09red/K03350%09red	Folding, sorting and degradation	Genetic Information Processing
Citrate cycle (TCA cycle)	KEGG PATHWAY	ko00020	1	25	0.971092766913	0.994382809102	gene2684	http://www.genome.jp/kegg-bin/show_pathway?ko00020/K00025%09red	Carbohydrate metabolism	Metabolism
Base excision repair	KEGG PATHWAY	ko03410	1	27	0.977997235177	0.994382809102	gene9676	http://www.genome.jp/kegg-bin/show_pathway?ko03410/K03648%09red	Replication and repair	Genetic Information Processing
AMPK signaling pathway	KEGG PATHWAY	ko04152	4	64	0.979760868012	0.994382809102	gene3852|gene2539|gene8659|gene9230	http://www.genome.jp/kegg-bin/show_pathway?ko04152/K06276%09red/K04456%09red/K04527%09red/K07298%09red	Signal transduction	Environmental Information Processing
Epithelial cell signaling in Helicobacter pylori infection	KEGG PATHWAY	ko05120	2	42	0.981581357856	0.994382809102	gene1603|gene9623	http://www.genome.jp/kegg-bin/show_pathway?ko05120/K05728%09red/K04393%09red	Infectious diseases: Bacterial	Human Diseases
Oocyte meiosis	KEGG PATHWAY	ko04114	4	66	0.983344082885	0.994382809102	gene9340|gene1741|gene5187|gene2677	http://www.genome.jp/kegg-bin/show_pathway?ko04114/K04373%09red/K06269%09red/K03350%09red/K02183%09red	Cell growth and death	Cellular Processes
Pancreatic secretion	KEGG PATHWAY	ko04972	2	44	0.98543290332	0.994382809102	gene11014|gene7659	http://www.genome.jp/kegg-bin/show_pathway?ko04972/K02677%09red/K05858%09red	Digestive system	Organismal Systems
Cell cycle - yeast	KEGG PATHWAY	ko04111	3	60	0.990387025142	0.994382809102	gene11285|gene5187|gene333	http://www.genome.jp/kegg-bin/show_pathway?ko04111/K03350%09red/K06641%09red/K02605%09red	Cell growth and death	Cellular Processes
TGF-beta signaling pathway	KEGG PATHWAY	ko04350	1	34	0.991538230557	0.994382809102	gene4069	http://www.genome.jp/kegg-bin/show_pathway?ko04350/K04682%09red	Signal transduction	Environmental Information Processing
Viral carcinogenesis	KEGG PATHWAY	ko05203	7	108	0.993639866554	0.994382809102	gene10384|gene4164|gene8320|gene8321|gene9623|gene4537|gene10760	http://www.genome.jp/kegg-bin/show_pathway?ko05203/K03124%09red/K11407%09red/K04378%09red/K04393%09red/K00873%09red/K12497%09red	Cancers: Overview	Human Diseases
Aminoacyl-tRNA biosynthesis	KEGG PATHWAY	ko00970	1	37	0.994382809102	0.994382809102	gene8540	http://www.genome.jp/kegg-bin/show_pathway?ko00970/K04567%09red	Translation	Genetic Information Processing
	_	_
--------------------	_	_
	_	_
#Term	Database	ID	Input number	Background number	P-Value	Corrected P-Value	Input	Hyperlink	_	_
	_	_
--------------------	_	_
	_	_
#Term	Database	ID	Input number	Background number	P-Value	Corrected P-Value	Input	Hyperlink	_	_
	_	_
--------------------	_	_
